# Supplementary material for: N,N′-Bis(2-cyclohexylethyl)naphtho[2,3-b:6,7-b′]dithiophene Diimides: Effects of Substituents
Source: Molecules. 2016 Jul 28;21(8):981. doi: 10.3390/molecules21080981 (PMC6273100; doi:10.3390/molecules21080981)
Supplement: Supplementary file 1 [file molecules-21-00981-s001.zip]

Archive with 2 entries (2 files):
- cif (3).cif
- cif (4).cif
