# Supplementary material for: N,N′-Bis(2-cyclohexylethyl)naphtho[2,3-b:6,7-b′]dithiophene Diimides: Effects of Substituents
Source: Molecules. 2016 Jul 28;21(8):981. doi: 10.3390/molecules21080981 (PMC6273100; doi:10.3390/molecules21080981)
Supplement: Supplementary file 1 [file molecules-21-00981-s001.zip › cif (3).cif]

 
data_CHE-NDTI_1 
 
_audit_creation_method            SHELXL-97 
_chemical_name_systematic 
; 
 ? 
; 
_chemical_name_common             ? 
_chemical_melting_point           ? 
_chemical_formula_moiety          ? 
_chemical_formula_sum 
 'C34 H34 N2 O4 S2' 
_chemical_formula_weight          598.77 
 
loop_ 
 _atom_type_symbol 
 _atom_type_description 
 _atom_type_scat_dispersion_real 
 _atom_type_scat_dispersion_imag 
 _atom_type_scat_source 
 'C'  'C'   0.0181   0.0091 
 'International Tables Vol C Tables 4.2.6.8 and 6.1.1.4' 
 'H'  'H'   0.0000   0.0000 
 'International Tables Vol C Tables 4.2.6.8 and 6.1.1.4' 
 'N'  'N'   0.0311   0.0180 
 'International Tables Vol C Tables 4.2.6.8 and 6.1.1.4' 
 'O'  'O'   0.0492   0.0322 
 'International Tables Vol C Tables 4.2.6.8 and 6.1.1.4' 
 'S'  'S'   0.3331   0.5567 
 'International Tables Vol C Tables 4.2.6.8 and 6.1.1.4' 
 
_symmetry_cell_setting            monoclinic   
_symmetry_space_group_name_H-M     	'P 1 21/n 1' 
 
loop_ 
 _symmetry_equiv_pos_as_xyz 
 'x, y, z' 
 '-x+1/2, y+1/2, -z+1/2' 
 '-x, -y, -z' 
 'x-1/2, -y-1/2, z-1/2' 
 
_cell_length_a                    16.370(4) 
_cell_length_b                    5.4553(15) 
_cell_length_c                    17.688(4) 
_cell_angle_alpha                 90.00 
_cell_angle_beta                  116.037(9) 
_cell_angle_gamma                 90.00 
_cell_volume                      1419.2(6) 
_cell_formula_units_Z             2 
_cell_measurement_temperature     293(2) 
_cell_measurement_reflns_used     4147 
_cell_measurement_theta_min       3.0 
_cell_measurement_theta_max       68.36 
 
_exptl_crystal_description        'pillar' 
_exptl_crystal_colour             'red' 
_exptl_crystal_size_max           0.40 
_exptl_crystal_size_mid           0.10 
_exptl_crystal_size_min           0.05 
_exptl_crystal_density_meas       ? 
_exptl_crystal_density_diffrn     1.406 
_exptl_crystal_density_method     'not measured' 
_exptl_crystal_F_000              636 
_exptl_absorpt_coefficient_mu     2.055 
_exptl_absorpt_correction_type    empirical 
_exptl_absorpt_correction_T_min   0.8209 
_exptl_absorpt_correction_T_max   0.9409 
_exptl_absorpt_process_details    ? 
 
_exptl_special_details 
; 
 ? 
; 
 
_diffrn_ambient_temperature       293(2) 
_diffrn_radiation_wavelength      1.54187 
_diffrn_radiation_type            CuK\a 
_diffrn_radiation_source          'fine-focus sealed tube' 
_diffrn_radiation_monochromator   graphite 
_diffrn_measurement_device_type   'Rigaku RAXIS-RAPID' 
_diffrn_measurement_method        \w 
_diffrn_detector_area_resol_mean  ? 
_diffrn_standards_number          ? 
_diffrn_standards_interval_count  ? 
_diffrn_standards_interval_time   ? 
_diffrn_standards_decay_%         ? 
_diffrn_reflns_number             13503 
_diffrn_reflns_av_R_equivalents   0.1379 
_diffrn_reflns_av_sigmaI/netI     0.1172 
_diffrn_reflns_limit_h_min        -19 
_diffrn_reflns_limit_h_max        19 
_diffrn_reflns_limit_k_min        -6 
_diffrn_reflns_limit_k_max        6 
_diffrn_reflns_limit_l_min        -20 
_diffrn_reflns_limit_l_max        21 
_diffrn_reflns_theta_min          4.91 
_diffrn_reflns_theta_max          68.24 
_reflns_number_total              2587 
_reflns_number_gt                 929 
_reflns_threshold_expression      >2sigma(I) 
 
_computing_data_collection        'PROCESS-AUTO'
_computing_cell_refinement        'PROCESS-AUTO'
_computing_data_reduction         'SHELXS-97 (Sheldrick, 1990)'   
_computing_structure_solution     'SHELXS-97 (Sheldrick, 1990)' 
_computing_structure_refinement   'SHELXL-97 (Sheldrick, 1997)' 
_computing_molecular_graphics     ? 
_computing_publication_material   ? 
 
_refine_special_details 
; 
 Refinement of F^2^ against ALL reflections.  The weighted R-factor wR and 
 goodness of fit S are based on F^2^, conventional R-factors R are based 
 on F, with F set to zero for negative F^2^. The threshold expression of 
 F^2^ > 2sigma(F^2^) is used only for calculating R-factors(gt) etc. and is 
 not relevant to the choice of reflections for refinement.  R-factors based 
 on F^2^ are statistically about twice as large as those based on F, and R- 
 factors based on ALL data will be even larger. 
; 
 
_refine_ls_structure_factor_coef  Fsqd  
_refine_ls_matrix_type            full 
_refine_ls_weighting_scheme       calc  
_refine_ls_weighting_details 
 'calc w=1/[\s^2^(Fo^2^)+(0.1000P)^2^+0.0000P] where P=(Fo^2^+2Fc^2^)/3' 
_atom_sites_solution_primary      direct 
_atom_sites_solution_secondary    difmap 
_atom_sites_solution_hydrogens    geom 
_refine_ls_hydrogen_treatment     mixed 
_refine_ls_extinction_method      none 
_refine_ls_extinction_coef        ? 
_refine_ls_number_reflns          2587 
_refine_ls_number_parameters      190 
_refine_ls_number_restraints      0 
_refine_ls_R_factor_all           0.2063 
_refine_ls_R_factor_gt            0.1304 
_refine_ls_wR_factor_ref          0.3434 
_refine_ls_wR_factor_gt           0.2889 
_refine_ls_goodness_of_fit_ref    1.261 
_refine_ls_restrained_S_all       1.261 
_refine_ls_shift/su_max           0.001 
_refine_ls_shift/su_mean          0.000 
 
loop_ 
 _atom_site_label 
 _atom_site_type_symbol 
 _atom_site_fract_x 
 _atom_site_fract_y 
 _atom_site_fract_z 
 _atom_site_U_iso_or_equiv 
 _atom_site_adp_type 
 _atom_site_occupancy 
 _atom_site_symetry_multiplicity 
 _atom_site_calc_flag 
 _atom_site_refinement_flags 
 _atom_site_disorder_assembly 
 _atom_site_disorder_group 
S1 S 0.67099(12) 0.0173(4) 0.17762(14) 0.1153(10) Uani 1 1 d . . . 
O1 O 0.7713(3) -0.2708(9) 0.1273(3) 0.1069(18) Uani 1 1 d . . . 
N1 N 0.7261(3) -0.5814(13) 0.0309(4) 0.0930(18) Uani 1 1 d . . . 
C1 C 0.5458(4) -0.5221(13) 0.0066(5) 0.082(2) Uani 1 1 d . . . 
C2 C 0.5026(4) -0.1364(15) 0.0944(5) 0.093(2) Uani 1 1 d . . . 
O3 O 0.3156(3) -0.0820(13) 0.0538(4) 0.120(2) Uani 1 1 d . . . 
C3 C 0.6142(4) -0.3668(15) 0.0631(5) 0.088(2) Uani 1 1 d . . . 
C4 C 0.4949(4) 0.0724(12) 0.1445(4) 0.0808(19) Uani 1 1 d . . . 
H1 H 0.4422 0.1356 0.1447 0.097 Uiso 1 1 calc R . . 
C5 C 0.5939(4) -0.1834(14) 0.1059(5) 0.090(2) Uani 1 1 d . . . 
C6 C 0.4345(4) -0.2909(14) 0.0368(5) 0.087(2) Uani 1 1 d . . . 
C7 C 0.7102(4) -0.4008(16) 0.0765(5) 0.094(2) Uani 1 1 d . . . 
C8 C 0.3394(4) -0.2455(17) 0.0230(5) 0.094(2) Uani 1 1 d . . . 
C9 C 0.8205(4) -0.6037(16) 0.0417(5) 0.110(3) Uani 1 1 d . . . 
H2 H 0.8478 -0.4421 0.0497 0.132 Uiso 1 1 calc R . . 
H3 H 0.8203 -0.6741 -0.0088 0.132 Uiso 1 1 calc R . . 
C10 C 0.5845(4) 0.1540(16) 0.1917(5) 0.109(2) Uani 1 1 d . . . 
H4 H 0.5968 0.2810 0.2303 0.130 Uiso 1 1 calc R . . 
C11 C 0.8765(4) -0.7633(13) 0.1164(5) 0.107(3) Uani 1 1 d . . . 
H5 H 0.8652 -0.7119 0.1634 0.129 Uiso 1 1 calc R . . 
H6 H 0.8552 -0.9308 0.1029 0.129 Uiso 1 1 calc R . . 
C12 C 0.9782(5) -0.7613(16) 0.1444(6) 0.118(3) Uani 1 1 d . . . 
H7 H 0.9970 -0.5978 0.1689 0.142 Uiso 1 1 calc R . . 
C13 C 1.0271(4) -0.9330(18) 0.2180(6) 0.132(3) Uani 1 1 d . . . 
H8 H 1.0078 -1.1002 0.2006 0.159 Uiso 1 1 calc R . . 
H9 H 1.0110 -0.8920 0.2632 0.159 Uiso 1 1 calc R . . 
C14 C 1.0099(5) -0.775(2) 0.0857(8) 0.179(5) Uani 1 1 d . . . 
H10 H 0.9831 -0.6415 0.0461 0.215 Uiso 1 1 calc R . . 
H11 H 0.9883 -0.9267 0.0549 0.215 Uiso 1 1 calc R . . 
C15 C 1.1627(5) -0.933(2) 0.1904(8) 0.148(4) Uani 1 1 d . . . 
H12 H 1.1546 -1.1001 0.1699 0.177 Uiso 1 1 calc R . . 
H13 H 1.2273 -0.8964 0.2153 0.177 Uiso 1 1 calc R . . 
C16 C 1.1142(5) -0.7632(19) 0.1176(7) 0.138(3) Uani 1 1 d . . . 
H14 H 1.1293 -0.8069 0.0720 0.166 Uiso 1 1 calc R . . 
H15 H 1.1349 -0.5966 0.1346 0.166 Uiso 1 1 calc R . . 
C17 C 1.1324(6) -0.914(3) 0.2508(10) 0.226(8) Uani 1 1 d . . . 
H16 H 1.1524 -0.7577 0.2793 0.271 Uiso 1 1 calc R . . 
H17 H 1.1608 -1.0420 0.2922 0.271 Uiso 1 1 calc R . . 
 
loop_ 
 _atom_site_aniso_label 
 _atom_site_aniso_U_11 
 _atom_site_aniso_U_22 
 _atom_site_aniso_U_33 
 _atom_site_aniso_U_23 
 _atom_site_aniso_U_13 
 _atom_site_aniso_U_12 
S1 0.0656(12) 0.1303(19) 0.1159(18) -0.0007(14) 0.0084(12) -0.0024(10) 
O1 0.046(2) 0.133(4) 0.110(4) -0.005(3) 0.005(2) -0.012(2) 
N1 0.044(3) 0.124(5) 0.099(4) 0.002(4) 0.021(3) 0.004(3) 
C1 0.038(3) 0.107(5) 0.080(4) 0.016(4) 0.005(3) 0.000(3) 
C2 0.040(3) 0.121(5) 0.096(5) 0.011(5) 0.010(3) 0.003(3) 
O3 0.062(3) 0.160(5) 0.123(5) -0.025(4) 0.026(3) 0.010(3) 
C3 0.043(3) 0.119(5) 0.089(5) 0.026(5) 0.016(3) 0.004(4) 
C4 0.054(3) 0.095(4) 0.066(4) -0.019(4) 0.001(3) -0.005(3) 
C5 0.045(3) 0.109(5) 0.094(5) 0.007(5) 0.010(3) -0.002(3) 
C6 0.045(3) 0.112(5) 0.087(5) 0.011(5) 0.015(3) 0.010(3) 
C7 0.049(4) 0.113(6) 0.101(6) 0.023(5) 0.017(4) 0.007(4) 
C8 0.049(4) 0.125(6) 0.088(5) 0.002(5) 0.010(4) -0.005(4) 
C9 0.040(3) 0.145(7) 0.135(7) -0.010(6) 0.029(4) -0.005(4) 
C10 0.067(4) 0.141(6) 0.093(5) -0.013(5) 0.012(4) 0.007(4) 
C11 0.041(3) 0.127(6) 0.139(7) 0.026(6) 0.025(4) 0.009(4) 
C12 0.059(4) 0.152(8) 0.140(7) 0.033(7) 0.042(5) 0.010(5) 
C13 0.059(4) 0.163(8) 0.167(9) 0.052(7) 0.041(5) 0.021(5) 
C14 0.074(5) 0.276(15) 0.195(10) 0.073(11) 0.066(7) 0.030(7) 
C15 0.059(5) 0.182(10) 0.180(11) 0.030(9) 0.032(6) 0.016(5) 
C16 0.063(4) 0.186(9) 0.169(9) -0.004(8) 0.055(6) -0.008(5) 
C17 0.074(6) 0.36(2) 0.231(14) 0.143(15) 0.059(8) 0.076(9) 
 
_geom_special_details 
; 
 All esds (except the esd in the dihedral angle between two l.s. planes) 
 are estimated using the full covariance matrix.  The cell esds are taken 
 into account individually in the estimation of esds in distances, angles 
 and torsion angles; correlations between esds in cell parameters are only 
 used when they are defined by crystal symmetry.  An approximate (isotropic) 
 treatment of cell esds is used for estimating esds involving l.s. planes. 
; 
 
loop_ 
 _geom_bond_atom_site_label_1 
 _geom_bond_atom_site_label_2 
 _geom_bond_distance 
 _geom_bond_site_symmetry_2 
 _geom_bond_publ_flag 
S1 C10 1.712(8) . ? 
S1 C5 1.730(7) . ? 
O1 C7 1.233(8) . ? 
N1 C7 1.368(9) . ? 
N1 C8 1.433(9) 3_645 ? 
N1 C9 1.477(7) . ? 
C1 C6 1.396(9) 3_645 ? 
C1 C3 1.410(9) . ? 
C1 C1 1.434(12) 3_645 ? 
C2 C6 1.412(10) . ? 
C2 C5 1.441(8) . ? 
C2 C4 1.482(9) . ? 
O3 C8 1.196(8) . ? 
C3 C5 1.381(10) . ? 
C3 C7 1.494(8) . ? 
C4 C10 1.405(8) . ? 
C6 C1 1.396(9) 3_645 ? 
C6 C8 1.487(9) . ? 
C8 N1 1.433(9) 3_645 ? 
C9 C11 1.510(10) . ? 
C11 C12 1.514(8) . ? 
C12 C14 1.351(13) . ? 
C12 C13 1.516(11) . ? 
C13 C17 1.563(11) . ? 
C14 C16 1.547(10) . ? 
C15 C17 1.366(14) . ? 
C15 C16 1.499(13) . ? 
 
loop_ 
 _geom_angle_atom_site_label_1 
 _geom_angle_atom_site_label_2 
 _geom_angle_atom_site_label_3 
 _geom_angle 
 _geom_angle_site_symmetry_1 
 _geom_angle_site_symmetry_3 
 _geom_angle_publ_flag 
C10 S1 C5 89.9(4) . . ? 
C7 N1 C8 125.9(6) . 3_645 ? 
C7 N1 C9 116.3(6) . . ? 
C8 N1 C9 117.8(7) 3_645 . ? 
C6 C1 C3 121.7(6) 3_645 . ? 
C6 C1 C1 120.8(8) 3_645 3_645 ? 
C3 C1 C1 117.6(9) . 3_645 ? 
C6 C2 C5 115.9(7) . . ? 
C6 C2 C4 130.0(6) . . ? 
C5 C2 C4 114.1(6) . . ? 
C5 C3 C1 121.1(6) . . ? 
C5 C3 C7 119.5(7) . . ? 
C1 C3 C7 119.4(8) . . ? 
C10 C4 C2 104.9(6) . . ? 
C3 C5 C2 122.4(6) . . ? 
C3 C5 S1 125.9(5) . . ? 
C2 C5 S1 111.6(6) . . ? 
C1 C6 C2 122.2(6) 3_645 . ? 
C1 C6 C8 120.6(7) 3_645 . ? 
C2 C6 C8 117.1(8) . . ? 
O1 C7 N1 122.8(6) . . ? 
O1 C7 C3 120.2(8) . . ? 
N1 C7 C3 117.0(7) . . ? 
O3 C8 N1 119.8(7) . 3_645 ? 
O3 C8 C6 125.2(7) . . ? 
N1 C8 C6 115.0(8) 3_645 . ? 
N1 C9 C11 111.1(6) . . ? 
C4 C10 S1 119.4(6) . . ? 
C12 C11 C9 116.1(6) . . ? 
C14 C12 C11 119.0(8) . . ? 
C14 C12 C13 113.0(8) . . ? 
C11 C12 C13 111.5(7) . . ? 
C12 C13 C17 111.0(7) . . ? 
C12 C14 C16 116.9(10) . . ? 
C17 C15 C16 112.9(9) . . ? 
C15 C16 C14 111.8(8) . . ? 
C15 C17 C13 115.1(11) . . ? 
 
loop_ 
 _geom_torsion_atom_site_label_1 
 _geom_torsion_atom_site_label_2 
 _geom_torsion_atom_site_label_3 
 _geom_torsion_atom_site_label_4 
 _geom_torsion 
 _geom_torsion_site_symmetry_1 
 _geom_torsion_site_symmetry_2 
 _geom_torsion_site_symmetry_3 
 _geom_torsion_site_symmetry_4 
 _geom_torsion_publ_flag 
C6 C1 C3 C5 -179.6(7) 3_645 . . . ? 
C1 C1 C3 C5 1.8(12) 3_645 . . . ? 
C6 C1 C3 C7 0.6(10) 3_645 . . . ? 
C1 C1 C3 C7 -178.0(7) 3_645 . . . ? 
C6 C2 C4 C10 178.9(7) . . . . ? 
C5 C2 C4 C10 -2.3(8) . . . . ? 
C1 C3 C5 C2 -1.4(11) . . . . ? 
C7 C3 C5 C2 178.4(6) . . . . ? 
C1 C3 C5 S1 179.3(5) . . . . ? 
C7 C3 C5 S1 -1.0(10) . . . . ? 
C6 C2 C5 C3 0.5(11) . . . . ? 
C4 C2 C5 C3 -178.5(7) . . . . ? 
C6 C2 C5 S1 179.9(5) . . . . ? 
C4 C2 C5 S1 1.0(8) . . . . ? 
C10 S1 C5 C3 180.0(7) . . . . ? 
C10 S1 C5 C2 0.6(6) . . . . ? 
C5 C2 C6 C1 0.0(10) . . . 3_645 ? 
C4 C2 C6 C1 178.7(7) . . . 3_645 ? 
C5 C2 C6 C8 -179.5(7) . . . . ? 
C4 C2 C6 C8 -0.8(11) . . . . ? 
C8 N1 C7 O1 173.6(6) 3_645 . . . ? 
C9 N1 C7 O1 -3.8(11) . . . . ? 
C8 N1 C7 C3 -5.7(10) 3_645 . . . ? 
C9 N1 C7 C3 176.9(6) . . . . ? 
C5 C3 C7 O1 2.2(11) . . . . ? 
C1 C3 C7 O1 -178.1(6) . . . . ? 
C5 C3 C7 N1 -178.5(6) . . . . ? 
C1 C3 C7 N1 1.3(10) . . . . ? 
C1 C6 C8 O3 -175.8(8) 3_645 . . . ? 
C2 C6 C8 O3 3.6(12) . . . . ? 
C1 C6 C8 N1 5.2(10) 3_645 . . 3_645 ? 
C2 C6 C8 N1 -175.3(6) . . . 3_645 ? 
C7 N1 C9 C11 85.9(8) . . . . ? 
C8 N1 C9 C11 -91.7(8) 3_645 . . . ? 
C2 C4 C10 S1 2.9(8) . . . . ? 
C5 S1 C10 C4 -2.2(7) . . . . ? 
N1 C9 C11 C12 -168.6(7) . . . . ? 
C9 C11 C12 C14 -44.0(12) . . . . ? 
C9 C11 C12 C13 -178.4(7) . . . . ? 
C14 C12 C13 C17 47.2(13) . . . . ? 
C11 C12 C13 C17 -175.5(9) . . . . ? 
C11 C12 C14 C16 178.0(8) . . . . ? 
C13 C12 C14 C16 -48.2(13) . . . . ? 
C17 C15 C16 C14 -47.5(14) . . . . ? 
C12 C14 C16 C15 47.6(14) . . . . ? 
C16 C15 C17 C13 51.0(16) . . . . ? 
C12 C13 C17 C15 -50.1(16) . . . . ? 
 
_diffrn_measured_fraction_theta_max    0.993 
_diffrn_reflns_theta_full              68.24 
_diffrn_measured_fraction_theta_full   0.993 
_refine_diff_density_max    0.366 
_refine_diff_density_min   -0.611 
_refine_diff_density_rms    0.090 
