# Supplementary material for: N,N′-Bis(2-cyclohexylethyl)naphtho[2,3-b:6,7-b′]dithiophene Diimides: Effects of Substituents
Source: Molecules. 2016 Jul 28;21(8):981. doi: 10.3390/molecules21080981 (PMC6273100; doi:10.3390/molecules21080981)
Supplement: Supplementary file 1 [file molecules-21-00981-s001.zip › cif (4).cif]

 
data_DCNDTI-CyEt
 
_audit_creation_method            'SHELXL-2014/7'
_shelx_SHELXL_version_number      '2014/7'
_chemical_name_systematic         ?
_chemical_name_common             ?
_chemical_melting_point           ?
_chemical_formula_moiety   'C68 H64 Cl4 N4 O8 S4' 
_chemical_formula_sum      'C68 H64 Cl4 N4 O8 S4' 
_chemical_formula_weight          1335.27

loop_
 _atom_type_symbol
 _atom_type_description
 _atom_type_scat_dispersion_real
 _atom_type_scat_dispersion_imag
 _atom_type_scat_source
 'C'  'C'   0.0033   0.0016
 'International Tables Vol C Tables 4.2.6.8 and 6.1.1.4'
 'H'  'H'   0.0000   0.0000
 'International Tables Vol C Tables 4.2.6.8 and 6.1.1.4'
 'O'  'O'   0.0106   0.0060
 'International Tables Vol C Tables 4.2.6.8 and 6.1.1.4'
 'N'  'N'   0.0061   0.0033
 'International Tables Vol C Tables 4.2.6.8 and 6.1.1.4'
 'S'  'S'   0.1246   0.1234
 'International Tables Vol C Tables 4.2.6.8 and 6.1.1.4'
 'Cl'  'Cl'   0.1484   0.1585
 'International Tables Vol C Tables 4.2.6.8 and 6.1.1.4'
 
_space_group_crystal_system       monoclinic
_space_group_IT_number            14
_space_group_name_H-M_alt         'P 21/n'
_space_group_name_Hall            '-P 2yn'
 
_shelx_space_group_comment
;
The symmetry employed for this shelxl refinement is uniquely defined
by the following loop, which should always be used as a source of
symmetry information in preference to the above space-group names.
They are only intended as comments.
;
 
loop_
 _space_group_symop_operation_xyz
 'x, y, z'
 '-x+1/2, y+1/2, -z+1/2'
 '-x, -y, -z'
 'x-1/2, -y-1/2, z-1/2'
 
_cell_length_a                    14.349(3)
_cell_length_b                    4.9271(12)
_cell_length_c                    22.110(6)
_cell_angle_alpha                 90
_cell_angle_beta                  107.107(11)
_cell_angle_gamma                 90
_cell_volume                      1493.9(7)
_cell_formula_units_Z             1
_cell_measurement_temperature     90
_cell_measurement_reflns_used     21150
_cell_measurement_theta_min       1.927
_cell_measurement_theta_max       25.673
 
_exptl_crystal_description       'needle'
_exptl_crystal_colour            'red'
_exptl_crystal_density_meas       ?
_exptl_crystal_density_method     ?
_exptl_crystal_density_diffrn     1.484          
_exptl_crystal_F_000              696
_exptl_transmission_factor_min    ?
_exptl_transmission_factor_max    ?
_exptl_crystal_size_max           0.480
_exptl_crystal_size_mid           0.010
_exptl_crystal_size_min           0.010
_exptl_absorpt_coefficient_mu     0.402
_shelx_estimated_absorpt_T_min    0.831
_shelx_estimated_absorpt_T_max    0.996
_exptl_absorpt_correction_type   'multi-scan'
_exptl_absorpt_correction_T_min   0.84453
_exptl_absorpt_correction_T_max   0.96117
_exptl_absorpt_process_details
;
 MULABS - Empirical Correction for Absorption Anisotropy.
 R.H. Blessing, Acta Cryst. (1995), A51, 33-38.
;
_exptl_absorpt_special_details    ?
_diffrn_ambient_temperature       90
_diffrn_radiation_wavelength      0.71073
_diffrn_radiation_type            MoK\a
_diffrn_source                   'Fine-focus rotating anode'
_diffrn_measurement_device_type  'Rigaku AFC-8 with Saturn70 CCD'
_diffrn_measurement_method       '\w-scan'
_diffrn_detector_area_resol_mean  7.31
_diffrn_reflns_number             19402
_diffrn_reflns_av_unetI/netI      0.1427
_diffrn_reflns_av_R_equivalents   0.1891
_diffrn_reflns_limit_h_min        -17
_diffrn_reflns_limit_h_max        17
_diffrn_reflns_limit_k_min        -5
_diffrn_reflns_limit_k_max        5
_diffrn_reflns_limit_l_min        -26
_diffrn_reflns_limit_l_max        26
_diffrn_reflns_theta_min          1.927
_diffrn_reflns_theta_max          25.673
_diffrn_reflns_theta_full         25.242
_diffrn_measured_fraction_theta_max   0.973
_diffrn_measured_fraction_theta_full  0.993
_diffrn_reflns_Laue_measured_fraction_max    0.973
_diffrn_reflns_Laue_measured_fraction_full   0.993
_diffrn_reflns_point_group_measured_fraction_max   0.973
_diffrn_reflns_point_group_measured_fraction_full  0.993
_reflns_number_total              2743
_reflns_number_gt                 1194
_reflns_threshold_expression      'I > 2\s(I)'
_reflns_Friedel_coverage          0.000
_reflns_Friedel_fraction_max      .
_reflns_Friedel_fraction_full     .
 
_reflns_special_details
;
 Reflections were merged by SHELXL according to the crystal
 class for the calculation of statistics and refinement.
 
 _reflns_Friedel_fraction is defined as the number of unique
 Friedel pairs measured divided by the number that would be
 possible theoretically, ignoring centric projections and
 systematic absences.
;
 
_computing_data_collection       'CrystalClear'
_computing_cell_refinement       'HKL2000'
_computing_data_reduction        'HKL2000'
_computing_structure_solution    'SHELXS-97'
_computing_structure_refinement  'SHELXL-2014/7 (Sheldrick, 2014)'
_computing_molecular_graphics    'SV'
_computing_publication_material  'SHELXL-2014/7 (Sheldrick, 2014)'
_refine_special_details           ?
_refine_ls_structure_factor_coef  Fsqd
_refine_ls_matrix_type            full
_refine_ls_weighting_scheme       calc
_refine_ls_weighting_details
'w=1/[\s^2^(Fo^2^)+(0.1309P)^2^+2.0682P] where P=(Fo^2^+2Fc^2^)/3'
_atom_sites_solution_primary      direct
_atom_sites_solution_secondary    difmap
_atom_sites_solution_hydrogens    mixed
_refine_ls_hydrogen_treatment     constr
_refine_ls_extinction_method      none
_refine_ls_extinction_coef        .
_refine_ls_number_reflns          2743
_refine_ls_number_parameters      225
_refine_ls_number_restraints      37
_refine_ls_R_factor_all           0.2028
_refine_ls_R_factor_gt            0.0807
_refine_ls_wR_factor_ref          0.2731
_refine_ls_wR_factor_gt           0.1957
_refine_ls_goodness_of_fit_ref    1.014
_refine_ls_restrained_S_all       1.006
_refine_ls_shift/su_max           0.000
_refine_ls_shift/su_mean          0.000
 
loop_
 _atom_site_label
 _atom_site_type_symbol
 _atom_site_fract_x
 _atom_site_fract_y
 _atom_site_fract_z
 _atom_site_U_iso_or_equiv
 _atom_site_adp_type
 _atom_site_occupancy
 _atom_site_site_symmetry_order  
 _atom_site_calc_flag
 _atom_site_refinement_flags_posn
 _atom_site_refinement_flags_adp
 _atom_site_refinement_flags_occupancy
 _atom_site_disorder_assembly
 _atom_site_disorder_group
Cl1 Cl 0.7264(7) -0.4197(19) 0.6917(4) 0.043(2) Uani 0.709(6) 1 d D . P A 1
S1 S 0.5628(3) -0.0289(8) 0.65788(13) 0.0412(12) Uani 0.709(6) 1 d D . P A 1
C2 C 0.6864(14) -0.085(3) 0.5898(7) 0.029(4) Uani 0.709(6) 1 d D . P A 1
H2 H 0.7405 -0.1482 0.5773 0.035 Uiso 0.709(6) 1 calc R U P A 1
Cl1B Cl 0.705(2) -0.420(5) 0.6983(12) 0.043(2) Uani 0.291(6) 1 d D . P A 2
S1B S 0.7042(10) -0.115(3) 0.5810(6) 0.0412(12) Uani 0.291(6) 1 d D . P A 2
C2B C 0.574(2) -0.042(6) 0.6424(12) 0.029(4) Uani 0.291(6) 1 d D . P A 2
H2B H 0.5371 -0.0827 0.6708 0.035 Uiso 0.291(6) 1 calc R U P A 2
O1 O 0.2634(4) 0.9507(11) 0.5227(2) 0.0435(14) Uani 1 1 d . . . . .
O2 O 0.4022(4) 0.2539(11) 0.6526(2) 0.0443(14) Uani 1 1 d . . . . .
N1 N 0.3326(4) 0.6040(12) 0.5878(2) 0.0365(16) Uani 1 1 d . . . . .
C1 C 0.6599(5) -0.1725(15) 0.6424(3) 0.041(2) Uani 1 1 d D . . . .
C3 C 0.6141(5) 0.1268(13) 0.5565(3) 0.0351(19) Uani 1 1 d D . . . .
C4 C 0.5459(5) 0.1701(14) 0.5914(3) 0.0351(19) Uani 1 1 d D . . . .
C5 C 0.4720(5) 0.3634(14) 0.5721(3) 0.0311(17) Uani 1 1 d . . . . .
C6 C 0.4666(5) 0.5196(14) 0.5177(3) 0.0341(18) Uani 1 1 d . . . . .
C7 C 0.3942(5) 0.7212(14) 0.4984(3) 0.0343(18) Uani 1 1 d . . . . .
C8 C 0.3254(6) 0.7707(15) 0.5360(3) 0.0367(19) Uani 1 1 d . . . . .
C9 C 0.4004(5) 0.4000(16) 0.6077(3) 0.0355(18) Uani 1 1 d . . . . .
C10 C 0.2592(5) 0.6391(16) 0.6234(3) 0.040(2) Uani 1 1 d . . . . .
H10A H 0.2458 0.8347 0.6268 0.048 Uiso 1 1 calc R U . . .
H10B H 0.2858 0.5656 0.6667 0.048 Uiso 1 1 calc R U . . .
C11 C 0.1663(6) 0.4946(18) 0.5901(3) 0.052(2) Uani 1 1 d D . . . .
H11A H 0.1824 0.3059 0.5815 0.062 Uiso 1 1 calc R U . B 3
H11B H 0.1369 0.5841 0.5488 0.062 Uiso 1 1 calc R U . B 3
C12 C 0.0902(5) 0.4855(15) 0.6259(3) 0.041(2) Uani 0.612(16) 1 d D . P C 3
H12 H 0.0878 0.6808 0.6376 0.050 Uiso 0.612(16) 1 calc R U P C 3
C13 C -0.0145(6) 0.441(4) 0.5850(4) 0.048(4) Uani 0.612(16) 1 d D . P C 3
H13A H -0.0344 0.5949 0.5552 0.058 Uiso 0.612(16) 1 calc R U P C 3
H13B H -0.0172 0.2738 0.5596 0.058 Uiso 0.612(16) 1 calc R U P C 3
C14 C -0.0862(5) 0.414(3) 0.6232(5) 0.044(4) Uani 0.612(16) 1 d D . P C 3
H14A H -0.0971 0.5950 0.6395 0.052 Uiso 0.612(16) 1 calc R U P C 3
H14B H -0.1494 0.3479 0.5954 0.052 Uiso 0.612(16) 1 calc R U P C 3
C15 C -0.0499(9) 0.224(3) 0.6772(5) 0.042(3) Uani 0.612(16) 1 d D . P C 3
H15A H -0.1001 0.2005 0.6994 0.051 Uiso 0.612(16) 1 calc R U P C 3
H15B H -0.0368 0.0443 0.6614 0.051 Uiso 0.612(16) 1 calc R U P C 3
C16 C 0.0410(9) 0.333(4) 0.7218(4) 0.066(5) Uani 0.612(16) 1 d D . P C 3
H16A H 0.0619 0.2139 0.7594 0.080 Uiso 0.612(16) 1 calc R U P C 3
H16B H 0.0279 0.5158 0.7363 0.080 Uiso 0.612(16) 1 calc R U P C 3
C17 C 0.1224(7) 0.353(4) 0.6911(5) 0.056(6) Uani 0.612(16) 1 d D . P C 3
H17A H 0.1471 0.1685 0.6871 0.067 Uiso 0.612(16) 1 calc R U P C 3
H17B H 0.1767 0.4597 0.7189 0.067 Uiso 0.612(16) 1 calc R U P C 3
C12B C 0.0902(5) 0.4855(15) 0.6259(3) 0.041(2) Uani 0.388(16) 1 d D . P C 4
H12B H 0.0696 0.6638 0.6394 0.050 Uiso 0.388(16) 1 calc R U P C 4
C13B C 0.0090(11) 0.300(4) 0.5879(6) 0.048(4) Uani 0.388(16) 1 d D . P C 4
H13C H -0.0137 0.3651 0.5436 0.058 Uiso 0.388(16) 1 calc R U P C 4
H13D H 0.0356 0.1144 0.5874 0.058 Uiso 0.388(16) 1 calc R U P C 4
C14B C -0.0772(7) 0.286(4) 0.6143(8) 0.044(4) Uani 0.388(16) 1 d D . P C 4
H14C H -0.1007 0.4722 0.6182 0.052 Uiso 0.388(16) 1 calc R U P C 4
H14D H -0.1310 0.1843 0.5846 0.052 Uiso 0.388(16) 1 calc R U P C 4
C15B C -0.0507(13) 0.152(5) 0.6773(8) 0.042(3) Uani 0.388(16) 1 d D . P C 4
H15C H -0.0996 0.1967 0.6993 0.051 Uiso 0.388(16) 1 calc R U P C 4
H15D H -0.0504 -0.0479 0.6718 0.051 Uiso 0.388(16) 1 calc R U P C 4
C16B C 0.0474(13) 0.245(6) 0.7157(6) 0.066(5) Uani 0.388(16) 1 d D . P C 4
H16C H 0.0737 0.1162 0.7510 0.080 Uiso 0.388(16) 1 calc R U P C 4
H16D H 0.0415 0.4248 0.7340 0.080 Uiso 0.388(16) 1 calc R U P C 4
C17B C 0.1175(10) 0.264(5) 0.6762(10) 0.056(6) Uani 0.388(16) 1 d D . P C 4
H17C H 0.1191 0.0870 0.6552 0.067 Uiso 0.388(16) 1 calc R U P C 4
H17D H 0.1839 0.3000 0.7045 0.067 Uiso 0.388(16) 1 calc R U P C 4
 
loop_
 _atom_site_aniso_label
 _atom_site_aniso_U_11
 _atom_site_aniso_U_22
 _atom_site_aniso_U_33
 _atom_site_aniso_U_23
 _atom_site_aniso_U_13
 _atom_site_aniso_U_12
Cl1 0.048(5) 0.0485(13) 0.025(2) 0.0033(14) -0.003(2) 0.002(2)
S1 0.047(2) 0.050(2) 0.0205(16) -0.0008(15) -0.0004(14) 0.0029(15)
C2 0.048(9) 0.026(7) 0.014(6) -0.008(5) 0.008(5) -0.002(6)
Cl1B 0.048(5) 0.0485(13) 0.025(2) 0.0033(14) -0.003(2) 0.002(2)
S1B 0.047(2) 0.050(2) 0.0205(16) -0.0008(15) -0.0004(14) 0.0029(15)
C2B 0.048(9) 0.026(7) 0.014(6) -0.008(5) 0.008(5) -0.002(6)
O1 0.045(3) 0.053(3) 0.029(3) 0.000(2) 0.006(2) 0.010(3)
O2 0.048(3) 0.058(3) 0.026(2) 0.004(2) 0.008(2) 0.003(3)
N1 0.043(4) 0.044(4) 0.023(3) -0.002(3) 0.009(3) 0.001(3)
C1 0.042(5) 0.048(5) 0.023(3) -0.002(3) -0.008(3) -0.002(4)
C3 0.040(5) 0.036(4) 0.025(3) -0.004(3) 0.002(3) 0.003(4)
C4 0.040(5) 0.039(4) 0.020(3) -0.003(3) -0.002(3) 0.000(4)
C5 0.029(4) 0.034(4) 0.029(3) -0.002(3) 0.007(3) 0.000(3)
C6 0.039(4) 0.040(4) 0.019(3) -0.006(3) 0.002(3) -0.004(4)
C7 0.035(4) 0.038(4) 0.025(3) -0.005(3) 0.001(3) 0.009(4)
C8 0.037(4) 0.041(5) 0.026(3) -0.002(3) 0.001(3) -0.001(4)
C9 0.037(4) 0.043(5) 0.023(3) -0.007(3) 0.003(3) 0.000(4)
C10 0.043(5) 0.049(5) 0.027(3) -0.001(3) 0.009(3) -0.007(4)
C11 0.047(5) 0.080(7) 0.025(4) 0.004(4) 0.004(3) -0.004(5)
C12 0.035(4) 0.054(5) 0.033(4) -0.005(3) 0.006(3) -0.001(4)
C13 0.033(7) 0.082(13) 0.023(4) 0.014(7) -0.001(4) 0.009(7)
C14 0.046(6) 0.042(11) 0.037(6) -0.007(7) 0.002(4) 0.001(7)
C15 0.061(6) 0.020(9) 0.056(5) 0.001(5) 0.033(5) -0.007(5)
C16 0.054(6) 0.116(14) 0.031(5) 0.006(7) 0.014(5) 0.001(8)
C17 0.036(5) 0.115(14) 0.015(7) 0.007(9) 0.006(5) 0.002(7)
C12B 0.035(4) 0.054(5) 0.033(4) -0.005(3) 0.006(3) -0.001(4)
C13B 0.033(7) 0.082(13) 0.023(4) 0.014(7) -0.001(4) 0.009(7)
C14B 0.046(6) 0.042(11) 0.037(6) -0.007(7) 0.002(4) 0.001(7)
C15B 0.061(6) 0.020(9) 0.056(5) 0.001(5) 0.033(5) -0.007(5)
C16B 0.054(6) 0.116(14) 0.031(5) 0.006(7) 0.014(5) 0.001(8)
C17B 0.036(5) 0.115(14) 0.015(7) 0.007(9) 0.006(5) 0.002(7)
 
_geom_special_details
;
 All esds (except the esd in the dihedral angle between two l.s. planes)
 are estimated using the full covariance matrix.  The cell esds are taken
 into account individually in the estimation of esds in distances, angles
 and torsion angles; correlations between esds in cell parameters are only
 used when they are defined by crystal symmetry.  An approximate (isotropic)
 treatment of cell esds is used for estimating esds involving l.s. planes.
;
 
loop_
 _geom_bond_atom_site_label_1
 _geom_bond_atom_site_label_2
 _geom_bond_distance
 _geom_bond_site_symmetry_2
 _geom_bond_publ_flag
Cl1 C1 1.723(7) . ?
S1 C1 1.685(8) . ?
S1 C4 1.723(6) . ?
C2 C1 1.394(18) . ?
C2 C3 1.503(14) . ?
C2 H2 0.9500 . ?
Cl1B C1 1.723(7) . ?
S1B C1 1.684(8) . ?
S1B C3 1.723(7) . ?
C2B C1 1.394(19) . ?
C2B C4 1.503(14) . ?
C2B H2B 0.9500 . ?
O1 C8 1.229(8) . ?
O2 C9 1.220(8) . ?
N1 C9 1.377(9) . ?
N1 C8 1.389(9) . ?
N1 C10 1.499(9) . ?
C3 C7 1.400(9) 3_666 ?
C3 C4 1.430(10) . ?
C4 C5 1.396(9) . ?
C5 C6 1.412(9) . ?
C5 C9 1.477(10) . ?
C6 C7 1.410(9) . ?
C6 C6 1.415(14) 3_666 ?
C7 C3 1.400(9) 3_666 ?
C7 C8 1.487(10) . ?
C10 C11 1.499(10) . ?
C10 H10A 0.9900 . ?
C10 H10B 0.9900 . ?
C11 C12B 1.526(11) . ?
C11 C12 1.526(11) . ?
C11 H11A 0.9900 . ?
C11 H11B 0.9900 . ?
C12 C13 1.525(7) . ?
C12 C17 1.525(7) . ?
C12 H12 1.0000 . ?
C13 C14 1.517(9) . ?
C13 H13A 0.9900 . ?
C13 H13B 0.9900 . ?
C14 C15 1.487(8) . ?
C14 H14A 0.9900 . ?
C14 H14B 0.9900 . ?
C15 C16 1.486(8) . ?
C15 H15A 0.9900 . ?
C15 H15B 0.9900 . ?
C16 C17 1.517(9) . ?
C16 H16A 0.9900 . ?
C16 H16B 0.9900 . ?
C17 H17A 0.9900 . ?
C17 H17B 0.9900 . ?
C12B C17B 1.525(7) . ?
C12B C13B 1.525(7) . ?
C12B H12B 1.0000 . ?
C13B C14B 1.517(9) . ?
C13B H13C 0.9900 . ?
C13B H13D 0.9900 . ?
C14B C15B 1.487(8) . ?
C14B H14C 0.9900 . ?
C14B H14D 0.9900 . ?
C15B C16B 1.486(8) . ?
C15B H15C 0.9900 . ?
C15B H15D 0.9900 . ?
C16B C17B 1.517(9) . ?
C16B H16C 0.9900 . ?
C16B H16D 0.9900 . ?
C17B H17C 0.9900 . ?
C17B H17D 0.9900 . ?
 
loop_
 _geom_angle_atom_site_label_1
 _geom_angle_atom_site_label_2
 _geom_angle_atom_site_label_3
 _geom_angle
 _geom_angle_site_symmetry_1
 _geom_angle_site_symmetry_3
 _geom_angle_publ_flag
C1 S1 C4 89.0(4) . . ?
C1 C2 C3 107.8(12) . . ?
C1 C2 H2 126.1 . . ?
C3 C2 H2 126.1 . . ?
C1 S1B C3 86.8(5) . . ?
C1 C2B C4 111.1(14) . . ?
C1 C2B H2B 124.5 . . ?
C4 C2B H2B 124.5 . . ?
C9 N1 C8 124.7(6) . . ?
C9 N1 C10 117.2(6) . . ?
C8 N1 C10 118.1(6) . . ?
C2B C1 S1B 117.9(7) . . ?
C2 C1 S1 119.0(7) . . ?
C2 C1 Cl1 120.6(7) . . ?
S1 C1 Cl1 120.4(5) . . ?
C2B C1 Cl1B 118.4(12) . . ?
S1B C1 Cl1B 123.1(10) . . ?
C7 C3 C4 119.4(5) 3_666 . ?
C7 C3 C2 131.8(9) 3_666 . ?
C4 C3 C2 108.8(8) . . ?
C7 C3 S1B 120.4(7) 3_666 . ?
C4 C3 S1B 120.1(6) . . ?
C5 C4 C3 121.0(5) . . ?
C5 C4 C2B 135.6(11) . . ?
C3 C4 C2B 103.2(10) . . ?
C5 C4 S1 123.6(5) . . ?
C3 C4 S1 115.4(5) . . ?
C4 C5 C6 118.6(6) . . ?
C4 C5 C9 120.3(6) . . ?
C6 C5 C9 121.0(6) . . ?
C7 C6 C5 119.5(6) . . ?
C7 C6 C6 119.2(8) . 3_666 ?
C5 C6 C6 121.3(8) . 3_666 ?
C3 C7 C6 120.4(6) 3_666 . ?
C3 C7 C8 119.7(6) 3_666 . ?
C6 C7 C8 119.9(6) . . ?
O1 C8 N1 119.8(7) . . ?
O1 C8 C7 122.6(6) . . ?
N1 C8 C7 117.6(7) . . ?
O2 C9 N1 122.3(7) . . ?
O2 C9 C5 120.6(7) . . ?
N1 C9 C5 117.1(6) . . ?
N1 C10 C11 110.4(6) . . ?
N1 C10 H10A 109.6 . . ?
C11 C10 H10A 109.6 . . ?
N1 C10 H10B 109.6 . . ?
C11 C10 H10B 109.6 . . ?
H10A C10 H10B 108.1 . . ?
C10 C11 C12B 115.4(6) . . ?
C10 C11 C12 115.4(6) . . ?
C10 C11 H11A 108.4 . . ?
C12 C11 H11A 108.4 . . ?
C10 C11 H11B 108.4 . . ?
C12 C11 H11B 108.4 . . ?
H11A C11 H11B 107.5 . . ?
C13 C12 C17 118.1(9) . . ?
C13 C12 C11 115.3(6) . . ?
C17 C12 C11 116.0(6) . . ?
C13 C12 H12 101.0 . . ?
C17 C12 H12 101.0 . . ?
C11 C12 H12 101.0 . . ?
C14 C13 C12 113.1(6) . . ?
C14 C13 H13A 109.0 . . ?
C12 C13 H13A 109.0 . . ?
C14 C13 H13B 109.0 . . ?
C12 C13 H13B 109.0 . . ?
H13A C13 H13B 107.8 . . ?
C15 C14 C13 111.6(6) . . ?
C15 C14 H14A 109.3 . . ?
C13 C14 H14A 109.3 . . ?
C15 C14 H14B 109.3 . . ?
C13 C14 H14B 109.3 . . ?
H14A C14 H14B 108.0 . . ?
C16 C15 C14 109.6(8) . . ?
C16 C15 H15A 109.7 . . ?
C14 C15 H15A 109.7 . . ?
C16 C15 H15B 109.7 . . ?
C14 C15 H15B 109.7 . . ?
H15A C15 H15B 108.2 . . ?
C15 C16 C17 111.5(6) . . ?
C15 C16 H16A 109.3 . . ?
C17 C16 H16A 109.3 . . ?
C15 C16 H16B 109.3 . . ?
C17 C16 H16B 109.3 . . ?
H16A C16 H16B 108.0 . . ?
C16 C17 C12 113.0(6) . . ?
C16 C17 H17A 109.0 . . ?
C12 C17 H17A 109.0 . . ?
C16 C17 H17B 109.0 . . ?
C12 C17 H17B 109.0 . . ?
H17A C17 H17B 107.8 . . ?
C17B C12B C13B 87.8(15) . . ?
C17B C12B C11 109.2(8) . . ?
C13B C12B C11 106.2(7) . . ?
C17B C12B H12B 116.6 . . ?
C13B C12B H12B 116.6 . . ?
C11 C12B H12B 116.6 . . ?
C14B C13B C12B 113.0(6) . . ?
C14B C13B H13C 109.0 . . ?
C12B C13B H13C 109.0 . . ?
C14B C13B H13D 109.0 . . ?
C12B C13B H13D 109.0 . . ?
H13C C13B H13D 107.8 . . ?
C15B C14B C13B 111.5(6) . . ?
C15B C14B H14C 109.3 . . ?
C13B C14B H14C 109.3 . . ?
C15B C14B H14D 109.3 . . ?
C13B C14B H14D 109.3 . . ?
H14C C14B H14D 108.0 . . ?
C16B C15B C14B 109.6(8) . . ?
C16B C15B H15C 109.7 . . ?
C14B C15B H15C 109.7 . . ?
C16B C15B H15D 109.7 . . ?
C14B C15B H15D 109.7 . . ?
H15C C15B H15D 108.2 . . ?
C15B C16B C17B 111.6(6) . . ?
C15B C16B H16C 109.3 . . ?
C17B C16B H16C 109.3 . . ?
C15B C16B H16D 109.3 . . ?
C17B C16B H16D 109.3 . . ?
H16C C16B H16D 108.0 . . ?
C16B C17B C12B 113.1(6) . . ?
C16B C17B H17C 109.0 . . ?
C12B C17B H17C 109.0 . . ?
C16B C17B H17D 109.0 . . ?
C12B C17B H17D 109.0 . . ?
H17C C17B H17D 107.8 . . ?
 
loop_
 _geom_torsion_atom_site_label_1
 _geom_torsion_atom_site_label_2
 _geom_torsion_atom_site_label_3
 _geom_torsion_atom_site_label_4
 _geom_torsion
 _geom_torsion_site_symmetry_1
 _geom_torsion_site_symmetry_2
 _geom_torsion_site_symmetry_3
 _geom_torsion_site_symmetry_4
 _geom_torsion_publ_flag
C3 C2 C1 S1 -1.7(17) . . . . ?
C3 C2 C1 Cl1 179.3(9) . . . . ?
C4 C2B C1 S1B -11(4) . . . . ?
C4 C2B C1 Cl1B 179(2) . . . . ?
C3 S1B C1 C2B 7(3) . . . . ?
C3 S1B C1 Cl1B 177.1(15) . . . . ?
C4 S1 C1 C2 0.8(12) . . . . ?
C4 S1 C1 Cl1 179.8(7) . . . . ?
C1 C2 C3 C7 -179.5(8) . . . 3_666 ?
C1 C2 C3 C4 1.8(15) . . . . ?
C1 S1B C3 C7 179.5(6) . . . 3_666 ?
C1 S1B C3 C4 -1.7(11) . . . . ?
C7 C3 C4 C5 -0.7(10) 3_666 . . . ?
C2 C3 C4 C5 178.1(10) . . . . ?
S1B C3 C4 C5 -179.5(8) . . . . ?
C7 C3 C4 C2B 175.5(17) 3_666 . . . ?
S1B C3 C4 C2B -3.3(15) . . . . ?
C7 C3 C4 S1 179.7(5) 3_666 . . . ?
C2 C3 C4 S1 -1.4(10) . . . . ?
C1 C2B C4 C5 -176.7(11) . . . . ?
C1 C2B C4 C3 8(3) . . . . ?
C1 S1 C4 C5 -179.1(6) . . . . ?
C1 S1 C4 C3 0.5(6) . . . . ?
C3 C4 C5 C6 -1.1(10) . . . . ?
C2B C4 C5 C6 -176(2) . . . . ?
S1 C4 C5 C6 178.4(5) . . . . ?
C3 C4 C5 C9 178.2(6) . . . . ?
C2B C4 C5 C9 4(2) . . . . ?
S1 C4 C5 C9 -2.2(9) . . . . ?
C4 C5 C6 C7 -178.2(6) . . . . ?
C9 C5 C6 C7 2.5(10) . . . . ?
C4 C5 C6 C6 1.1(11) . . . 3_666 ?
C9 C5 C6 C6 -178.3(8) . . . 3_666 ?
C5 C6 C7 C3 -178.2(6) . . . 3_666 ?
C6 C6 C7 C3 2.6(11) 3_666 . . 3_666 ?
C5 C6 C7 C8 1.1(10) . . . . ?
C6 C6 C7 C8 -178.2(7) 3_666 . . . ?
C9 N1 C8 O1 -178.7(6) . . . . ?
C10 N1 C8 O1 4.1(9) . . . . ?
C9 N1 C8 C7 1.4(10) . . . . ?
C10 N1 C8 C7 -175.8(6) . . . . ?
C3 C7 C8 O1 -3.7(10) 3_666 . . . ?
C6 C7 C8 O1 177.1(6) . . . . ?
C3 C7 C8 N1 176.2(6) 3_666 . . . ?
C6 C7 C8 N1 -3.0(9) . . . . ?
C8 N1 C9 O2 -178.0(6) . . . . ?
C10 N1 C9 O2 -0.7(10) . . . . ?
C8 N1 C9 C5 2.0(10) . . . . ?
C10 N1 C9 C5 179.2(6) . . . . ?
C4 C5 C9 O2 -3.4(10) . . . . ?
C6 C5 C9 O2 175.9(6) . . . . ?
C4 C5 C9 N1 176.6(6) . . . . ?
C6 C5 C9 N1 -4.0(9) . . . . ?
C9 N1 C10 C11 -96.4(7) . . . . ?
C8 N1 C10 C11 81.1(8) . . . . ?
N1 C10 C11 C12B 172.7(6) . . . . ?
N1 C10 C11 C12 172.7(6) . . . . ?
C10 C11 C12 C13 157.6(10) . . . . ?
C10 C11 C12 C17 -58.3(12) . . . . ?
C17 C12 C13 C14 32.8(18) . . . . ?
C11 C12 C13 C14 176.1(8) . . . . ?
C12 C13 C14 C15 -47.2(12) . . . . ?
C13 C14 C15 C16 63.5(11) . . . . ?
C14 C15 C16 C17 -63.6(11) . . . . ?
C15 C16 C17 C12 47.5(12) . . . . ?
C13 C12 C17 C16 -32.9(18) . . . . ?
C11 C12 C17 C16 -175.9(8) . . . . ?
C10 C11 C12B C17B -79.3(14) . . . . ?
C10 C11 C12B C13B -172.7(11) . . . . ?
C17B C12B C13B C14B 75.3(14) . . . . ?
C11 C12B C13B C14B -175.3(11) . . . . ?
C12B C13B C14B C15B -66.9(12) . . . . ?
C13B C14B C15B C16B 41.2(17) . . . . ?
C14B C15B C16B C17B -41.1(17) . . . . ?
C15B C16B C17B C12B 66.8(12) . . . . ?
C13B C12B C17B C16B -75.3(14) . . . . ?
C11 C12B C17B C16B 178.3(10) . . . . ?
 
_refine_diff_density_max    0.497
_refine_diff_density_min   -0.395
_refine_diff_density_rms    0.110

_shelx_res_file
;

    DCNDTI-CyEt.res created by SHELXL-2014/7


TITL 150331_DCNDTI-CyEt
CELL 0.71073 14.3485 4.9271 22.1098 90 107.1070 90
ZERR 1 0.0032 0.0012 0.0062 0 0.0113 0
LATT 1
SYMM 1/2-x, 1/2+y, 1/2-z
SFAC C H O N S Cl
UNIT 68 64 8 4 4 4
L.S. 10
FMAP 2
PLAN 10
TEMP -183
SIZE 0.48 0.01 0.01
BOND $H
CONF
ACTA
REM red, needle
EADP CL1 CL1B
EADP S1 S1B
EADP C2 C2B
SADI 0.002 S1 C4 S1B C3
SADI 0.002 C2 C3 C2B C4
SADI 0.002 S1 C1 S1B C1
SADI 0.002 C1 C2 C1 C2B
SADI 0.002 C1 CL1 C1 CL1B
WGHT    0.130900    2.068200
FVAR       1.25969   0.70853   0.61247
PART 1 21.0
CL1   6    0.726414   -0.419725    0.691655    21.00000    0.04844    0.04852 =
         0.02472    0.00330   -0.00271    0.00162
S1    5    0.562823   -0.028906    0.657882    21.00000    0.04656    0.04987 =
         0.02054   -0.00080   -0.00042    0.00290
C2    1    0.686414   -0.085092    0.589825    21.00000    0.04780    0.02595 =
         0.01403   -0.00825    0.00829   -0.00199
AFIX  43
H2    2    0.740495   -0.148204    0.577275    21.00000   -1.20000
AFIX   0
PART 0
PART 2 -21.0
CL1B  6    0.705401   -0.420104    0.698349   -21.00000    0.04844    0.04852 =
         0.02472    0.00330   -0.00271    0.00162
S1B   5    0.704197   -0.114651    0.581004   -21.00000    0.04656    0.04987 =
         0.02054   -0.00080   -0.00042    0.00290
C2B   1    0.573645   -0.042356    0.642391   -21.00000    0.04780    0.02595 =
         0.01403   -0.00825    0.00829   -0.00199
AFIX  43
H2B   2    0.537148   -0.082652    0.670823   -21.00000   -1.20000
AFIX   0
PART 0
O1    3    0.263378    0.950738    0.522748    11.00000    0.04493    0.05321 =
         0.02899   -0.00022    0.00580    0.01027
O2    3    0.402192    0.253948    0.652563    11.00000    0.04770    0.05772 =
         0.02554    0.00440    0.00798    0.00309
N1    4    0.332644    0.604005    0.587842    11.00000    0.04280    0.04352 =
         0.02276   -0.00161    0.00912    0.00083
C1    1    0.659929   -0.172484    0.642431    11.00000    0.04216    0.04785 =
         0.02273   -0.00212   -0.00818   -0.00163
C3    1    0.614133    0.126841    0.556493    11.00000    0.04037    0.03555 =
         0.02485   -0.00411    0.00243    0.00311
C4    1    0.545950    0.170124    0.591438    11.00000    0.03953    0.03911 =
         0.01997   -0.00322   -0.00171    0.00048
C5    1    0.471952    0.363359    0.572078    11.00000    0.02884    0.03395 =
         0.02925   -0.00240    0.00672    0.00040
C6    1    0.466644    0.519596    0.517654    11.00000    0.03912    0.04026 =
         0.01858   -0.00564    0.00186   -0.00411
C7    1    0.394191    0.721235    0.498356    11.00000    0.03532    0.03766 =
         0.02485   -0.00459    0.00104    0.00936
C8    1    0.325356    0.770672    0.535983    11.00000    0.03743    0.04140 =
         0.02585   -0.00224    0.00108   -0.00111
C9    1    0.400369    0.400048    0.607673    11.00000    0.03656    0.04311 =
         0.02314   -0.00746    0.00287   -0.00035
C10   1    0.259198    0.639132    0.623394    11.00000    0.04264    0.04851 =
         0.02712   -0.00119    0.00923   -0.00709
AFIX  23
H10A  2    0.245774    0.834731    0.626802    11.00000   -1.20000
H10B  2    0.285812    0.565601    0.666736    11.00000   -1.20000
AFIX   0
C11   1    0.166300    0.494579    0.590144    11.00000    0.04701    0.07951 =
         0.02477    0.00352    0.00431   -0.00361
AFIX  23
H11A  2    0.182422    0.305937    0.581485    11.00000   -1.20000
H11B  2    0.136949    0.584146    0.548832    11.00000   -1.20000
AFIX   0
EXYZ C12 C12B
EADP C12 C12B
EADP C13 C13B
EADP C14 C14B
EADP C15 C15B
EADP C16 C16B
EADP C17 C17B
SADI 0.002 C11 C12 C11 C12B
SADI 0.002 C12 C13 C12 C17 C12B C13B C12B C17B
SADI 0.002 C13 C14 C16 C17 C13B C14B C16B C17B
SADI 0.002 C14 C15 C15 C16 C14B C15B C15B C16B
SADI 0.002 C12 C14 C12 C16 C12B C14B C12B C16B
SADI 0.002 C13 C15 C17 C15 C13B C15B C17B C15B
SADI 0.002 C14 C16 C14B C16B
PART 3 31.0
C12   1    0.090187    0.485474    0.625908    31.00000    0.03460    0.05367 =
         0.03310   -0.00524    0.00557   -0.00134
AFIX  13
H12   2    0.087801    0.680819    0.637635    31.00000   -1.20000
AFIX   0
C13   1   -0.014505    0.440669    0.584966    31.00000    0.03328    0.08225 =
         0.02311    0.01427   -0.00054    0.00948
AFIX  23
H13A  2   -0.034447    0.594858    0.555249    31.00000   -1.20000
H13B  2   -0.017241    0.273824    0.559551    31.00000   -1.20000
AFIX   0
C14   1   -0.086179    0.414224    0.623207    31.00000    0.04554    0.04227 =
         0.03695   -0.00724    0.00233    0.00141
AFIX  23
H14A  2   -0.097068    0.594975    0.639482    31.00000   -1.20000
H14B  2   -0.149446    0.347937    0.595420    31.00000   -1.20000
AFIX   0
C15   1   -0.049933    0.223937    0.677217    31.00000    0.06120    0.02049 =
         0.05564    0.00086    0.03303   -0.00701
AFIX  23
H15A  2   -0.100118    0.200494    0.699398    31.00000   -1.20000
H15B  2   -0.036794    0.044305    0.661393    31.00000   -1.20000
AFIX   0
C16   1    0.040989    0.333455    0.721834    31.00000    0.05375    0.11606 =
         0.03065    0.00644    0.01409    0.00073
AFIX  23
H16A  2    0.061872    0.213921    0.759400    31.00000   -1.20000
H16B  2    0.027888    0.515813    0.736288    31.00000   -1.20000
AFIX   0
C17   1    0.122393    0.353144    0.691111    31.00000    0.03605    0.11473 =
         0.01509    0.00710    0.00638    0.00213
AFIX  23
H17A  2    0.147144    0.168512    0.687097    31.00000   -1.20000
H17B  2    0.176746    0.459693    0.718940    31.00000   -1.20000
AFIX   0
PART 0
PART 4 -31.0
C12B  1    0.090187    0.485474    0.625908   -31.00000    0.03460    0.05367 =
         0.03310   -0.00524    0.00557   -0.00134
AFIX  13
H12B  2    0.069611    0.663835    0.639384   -31.00000   -1.20000
AFIX   0
C13B  1    0.009030    0.299527    0.587890   -31.00000    0.03328    0.08225 =
         0.02311    0.01427   -0.00054    0.00948
AFIX  23
H13C  2   -0.013742    0.365081    0.543643   -31.00000   -1.20000
H13D  2    0.035643    0.114450    0.587365   -31.00000   -1.20000
AFIX   0
C14B  1   -0.077227    0.286017    0.614306   -31.00000    0.04554    0.04227 =
         0.03695   -0.00724    0.00233    0.00141
AFIX  23
H14C  2   -0.100747    0.472187    0.618237   -31.00000   -1.20000
H14D  2   -0.130975    0.184256    0.584570   -31.00000   -1.20000
AFIX   0
C15B  1   -0.050709    0.151501    0.677263   -31.00000    0.06120    0.02049 =
         0.05564    0.00086    0.03303   -0.00701
AFIX  23
H15C  2   -0.099556    0.196699    0.699332   -31.00000   -1.20000
H15D  2   -0.050360   -0.047905    0.671831   -31.00000   -1.20000
AFIX   0
C16B  1    0.047381    0.244616    0.715652   -31.00000    0.05375    0.11606 =
         0.03065    0.00644    0.01409    0.00073
AFIX  23
H16C  2    0.073692    0.116190    0.750999   -31.00000   -1.20000
H16D  2    0.041529    0.424829    0.734002   -31.00000   -1.20000
AFIX   0
C17B  1    0.117521    0.263780    0.676159   -31.00000    0.03605    0.11473 =
         0.01509    0.00710    0.00638    0.00213
AFIX  23
H17C  2    0.119051    0.087043    0.655171   -31.00000   -1.20000
H17D  2    0.183900    0.300009    0.704473   -31.00000   -1.20000
PART 0
AFIX   0
HKLF 4

REM  150331_DCNDTI-CyEt
REM R1 =  0.0807 for    1194 Fo > 4sig(Fo)  and  0.2028 for all    2743 data
REM    225 parameters refined using     37 restraints

END

WGHT      0.1309      2.0682

REM Highest difference peak  0.497,  deepest hole -0.395,  1-sigma level  0.110
Q1    1   0.4808  0.0478  0.6806  11.00000  0.05    0.50
Q2    1   0.7389 -0.6278  0.6959  11.00000  0.05    0.47
Q3    1   0.7000 -0.2013  0.6436  11.00000  0.05    0.44
Q4    1   0.2982  0.7642  0.5297  11.00000  0.05    0.40
Q5    1   0.6407 -0.1465  0.6182  11.00000  0.05    0.40
Q6    1   0.7189 -0.6027  0.7499  11.00000  0.05    0.38
Q7    1   0.5602  0.1848  0.6552  11.00000  0.05    0.37
Q8    1   0.2788  0.2026  0.6179  11.00000  0.05    0.36
Q9    1   0.1818  0.7369  0.4960  11.00000  0.05    0.35
Q10   1  -0.1185 -0.0123  0.7290  11.00000  0.05    0.35
;
_shelx_res_checksum   14909

_shelx_hkl_file
;
  17   0  -3   -9.51  104.21
 -17   0   3  203.17  180.18
  17   0  -3  -16.94  208.39
 -17   0   4   -4.57  208.46
  17   0  -5   78.31  188.72
 -17   0   9  150.75  223.95
 -17   0  10  -47.73  204.89
 -17   0  10 -153.30  211.69
  17   0 -10  -55.50  203.56
  17   0 -10   42.16  204.21
 -17   0  11  467.29  254.43
  17   0 -11  340.30  274.17
  17   0 -12  156.66  161.55
  17   1  -4    1.30  228.54
 -17  -1   5 -258.33  271.21
  17   1  -6   52.54   61.06
 -17  -1   6  405.78  275.10
  17   1 -10  -47.10  239.25
  17  -1 -10   -0.11  233.43
  17   1 -12  -39.07  171.85
 -16   0   1    7.88  116.27
  16   0  -1  -66.94  115.96
 -16   0   1 -123.69  117.85
  16   0  -2  384.07  205.57
  16   0  -2  134.95  139.04
 -16   0   2  -31.20  180.64
 -16   0   2 -225.97  192.83
  16   0  -3   37.90  121.95
  16   0  -4 -252.07  325.19
 -16   0   4  -71.62  323.40
  16   0  -5 -312.34  290.51
 -16   0   5  108.63  287.41
 -16   0   6  -28.41  137.86
  16   0  -7 -384.52  219.33
  16   0  -7 1208.84  127.47
 -16   0   9 -212.18  282.46
  16   0 -10   36.36  106.27
 -16   0  10   70.67  110.14
 -16   0  10 -150.01  107.00
 -16   0  11  463.18  265.46
  16   0 -11  321.92  275.46
  16   0 -12  -64.35  258.35
  16   0 -12  -21.64  261.98
 -16   0  13   99.25  230.54
  16  -1  -1  352.18  202.15
  16  -1  -1  242.01  331.85
  16   1  -1  374.58  200.84
  16   1  -1  135.47  169.90
  16  -1  -1  280.75  121.75
 -16  -1   1  664.40  271.54
  16   1  -1  218.40  232.45
 -16  -1   2  456.76  178.85
  16   1  -2 -218.91  179.05
  16   1  -2  -97.39  175.60
 -16   1   2  201.21  178.05
 -16   1   2   82.53  185.81
  16  -1  -2   32.97  187.53
  16  -1  -2  -54.93  178.08
  16  -1  -2 -160.30  178.47
  16   1  -3  336.39  237.73
  16  -1  -3  527.04  307.81
 -16   1   3  185.40  179.63
 -16   1   3  201.58  177.89
 -16  -1   3  251.35  164.95
 -16  -1   3   14.83  229.71
  16  -1  -3  154.65  122.21
 -16   1   4   94.09  207.74
 -16  -1   4   41.60  242.17
  16   1  -4 -106.20  283.88
 -16   1   4  -16.25  188.09
  16  -1  -4    6.73  282.68
 -16  -1   5  -64.24  260.62
  16   1  -5  -80.25  150.48
  16  -1  -5   36.82  182.92
 -16   1   5   25.28  153.63
 -16  -1   5   89.02  155.36
  16   1  -5  215.74  248.15
  16   1  -5  230.55  275.99
  16  -1  -5   86.67  287.27
  16   1  -6  -38.27  245.54
 -16  -1   6  -40.15  248.36
  16   1  -6  279.83  242.02
  16  -1  -6 -369.71  246.54
  16   1  -7   81.03  225.57
 -16  -1   7  284.81  257.45
  16   1  -8  -75.47  231.80
  16   1  -8   68.72  135.25
 -16   1   8  139.91  221.25
 -16  -1   9  -38.67  165.35
  16   1  -9   -3.39  164.68
 -16   1  10  130.33  178.85
 -16   1  10   54.71  183.27
  16   1 -10    8.19  121.83
  16   1 -10   94.70  241.44
  16   1 -11   95.47  127.66
 -16  -1  11 -226.56  130.99
  16   1 -12  116.37  204.09
 -16  -1  13 -132.87  164.25
 -16  -1  15 -237.28  235.11
 -16   1  15  -52.71  238.75
  16  -2  -2  306.56  212.39
  16   2  -2   57.33  179.76
  16   2  -3  -31.40  142.78
  16  -2  -3  -54.33  141.10
 -16   2   3 -138.66  139.96
 -16  -2   4    8.90  208.88
  16  -2  -4 -197.78  202.14
  16   2  -4  -37.60  207.30
  16  -2  -4  421.80  207.44
 -16  -2   5 -395.62  268.62
  16  -2  -5 -277.17  266.36
  16   2  -7  -75.27  187.29
  16  -2  -7  -60.72  179.38
  16   2  -8    0.22  189.68
 -16   2   8  134.81  170.06
  16  -2  -9   54.52  177.31
 -16   2   9 -125.69  177.49
  16   2  -9 -161.02  185.47
  16   2  -9 -131.16  184.75
  16   2 -11   75.23  154.46
  16  -2 -11 -103.78  149.30
  16   2 -11   73.12  155.38
 -16   2  11 -114.86  157.76
 -16   2  12 -187.85  140.69
  16   2 -12   57.80  137.70
  16   2 -12  -81.86  138.77
 -16   2  12 -263.22  135.10
 -16   2  13   83.81  211.75
 -16   2  13   92.04  166.84
  16   2 -13  -37.24  247.94
  15   0  -1  506.18  251.66
 -15   0   1  681.91  226.45
  15   0  -1  290.60  176.71
  15   0  -1   92.00  199.18
 -15   0   1  179.48  170.50
  15   0  -2   80.62  170.45
  15   0  -2  265.67  246.07
 -15   0   2 -126.21  191.02
  15   0  -4   52.77  140.72
 -15   0   4  112.90  138.62
 -15   0   4   60.76  143.66
  15   0  -4 -235.41  135.21
  15   0  -5  -52.59  292.76
 -15   0   5  -40.72  290.58
  15   0  -6  -11.64  272.47
 -15   0   6  -54.31  269.84
  15   0  -7  394.38  278.13
  15   0  -7  -54.75  201.93
  15   0  -8 -262.74  324.05
 -15   0   8 -169.65  336.05
  15   0  -8  189.10  326.65
  15   0  -8  128.39  324.72
  15   0  -9   31.98  298.40
  15   0  -9  -21.38  299.25
 -15   0   9   65.18  309.79
  15   0 -10 -103.36  210.09
 -15   0  10   91.53  210.78
  15   0 -10  -44.50  207.90
 -15   0  10 -187.09  216.07
  15   0 -10 -168.92  209.42
  15   0 -11 -131.02  306.15
 -15   0  11  215.93  269.48
  15   0 -12   42.55  247.67
  15   0 -12   90.13  216.39
 -15   0  12  103.86  224.49
  15   0 -13  337.68  280.54
 -15   0  14 -228.74  295.56
  15   0 -14 -157.75  284.09
 -15   0  14 -209.83  299.85
  15   0 -17   22.21  199.75
  15  -1  -1  216.51  177.01
 -15   1   1 -132.62  191.14
  15  -1  -1  282.42  299.33
  15   1  -1  350.80  215.03
 -15   1   1  168.62  186.54
  15  -1  -2  114.12  311.27
  15   1  -2   51.21  221.38
  15  -1  -2  -41.19  194.71
  15  -1  -2  213.86  100.55
 -15   1   2   55.56  198.89
 -15  -1   2  231.92  275.11
  15   1  -2  265.96  149.38
 -15  -1   3  262.14  260.16
 -15   1   3   10.30  176.29
  15   1  -3  -67.91  211.02
  15  -1  -3  152.31  329.72
  15  -1  -3   23.70  103.50
 -15  -1   4  -39.99  295.78
 -15   1   4 -187.17  213.45
  15  -1  -4 -105.58  298.14
  15   1  -4  255.43  272.43
  15   1  -4   88.85  183.02
 -15   1   4  172.27  195.65
  15   1  -5   90.48  288.22
 -15   1   5  -41.03  301.68
 -15  -1   5   -6.45  294.44
  15  -1  -5  -47.34  289.42
  15   1  -5 -198.38  293.04
  15  -1  -5  -20.50  291.81
 -15   1   5 -150.74  284.60
  15  -1  -6  274.54  300.35
 -15  -1   6 -132.10  228.82
  15   1  -6  478.35  255.85
  15  -1  -6  -41.03   83.36
 -15   1   6  -50.79  141.13
 -15   1   6  123.41  237.38
  15   1  -7  -18.11  238.58
 -15   1   7 -195.19  249.67
 -15  -1   7   66.66  239.24
  15  -1  -7 -108.67  242.47
 -15  -1   7 -194.92  244.77
 -15  -1   8  161.60  249.46
 -15   1   8   66.57  200.68
  15   1  -8  107.94  156.09
 -15   1   8    1.02  249.72
  15  -1  -9 -258.63  222.45
 -15  -1   9  153.89  222.42
  15   1  -9 -610.89  218.47
  15   1  -9 -145.87  221.60
 -15  -1   9 -111.14  224.05
 -15   1   9   23.73  228.49
  15  -1 -10  -66.15  170.96
  15   1 -10    4.84  238.68
 -15   1  10   25.60  190.11
  15   1 -10   74.88  153.70
 -15  -1  11  131.71  128.03
 -15   1  11   36.40  244.95
  15   1 -11  202.53  169.25
  15  -1 -11 -113.40  153.97
 -15  -1  12   87.43  145.95
  15  -1 -12   93.52  192.65
 -15  -1  15  -17.38  166.90
  15   1 -17 -235.14  280.29
  15  -1 -17  -35.56  282.72
  15  -2  -1   74.51  167.39
 -15  -2   1  228.64  314.31
 -15   2   1  -39.67  171.37
  15  -2  -1  181.37  276.23
 -15  -2   1   25.87  116.12
 -15   2   2  127.55  229.39
 -15  -2   2   88.84  121.60
  15   2  -2   52.74  151.70
 -15   2   3  317.02  210.65
 -15  -2   3  563.98  292.61
  15  -2  -3  141.89  262.25
 -15   2   3  118.41  133.50
  15   2  -3  117.43  174.33
 -15   2   4  -42.04  131.26
  15  -2  -4  162.97  195.22
  15   2  -4    5.42  141.48
  15   2  -4  271.04  182.83
  15  -2  -5  -77.69  132.36
 -15   2   5   76.45  129.34
 -15   2   5  -81.15  138.46
  15   2  -5    4.55  134.57
 -15  -2   5  -14.44  133.70
  15  -2  -6  125.42   93.20
 -15  -2   6 -119.03   96.88
 -15  -2   6  252.09   97.13
  15  -2  -6  -62.90   96.15
  15   2  -7  118.76  159.06
  15  -2  -7  118.95  350.05
  15  -2  -7  167.70  165.06
 -15  -2   7 -315.01  288.92
 -15   2   8   41.88  165.17
 -15  -2   8   31.09  264.30
  15   2  -8  109.33  199.51
  15  -2  -8  -51.04  304.48
  15   2  -9  -70.98  190.91
  15   2  -9  162.71  197.31
 -15   2   9  122.24  208.02
  15  -2  -9  513.20  256.26
  15   2 -10 -143.44  175.64
 -15   2  10  -48.74  177.67
  15  -2 -10   50.39  169.61
 -15   2  10 -544.54  170.14
 -15   2  11   65.43  155.06
 -15   2  11 -121.78  187.05
  15   2 -11  151.97  191.71
  15   2 -11  -25.02  197.36
 -15  -2  11  -53.49  220.44
  15   2 -12 -138.00  258.18
 -15   2  12  -55.64  248.65
  15   2 -12   -2.10  252.42
 -15   2  12   26.16  255.83
  15  -2 -13  373.53  317.35
 -15  -2  13  268.61  265.34
 -15   2  13  212.23  230.89
  15   2 -13  170.43  270.13
  15   2 -13  160.79  177.18
 -15   2  13  -43.01  226.30
  15   2 -13  614.85  245.54
 -15   2  14  516.02  251.09
  15  -2 -14 -576.69  308.73
 -15   2  14  147.05  250.60
 -15  -2  14  -17.74  234.68
  15   3  -5   78.74  168.69
 -15  -3   6 -528.83  178.65
  15  -3  -6  108.15  172.25
  15  -3  -6 -151.74  175.04
  15   3  -6 -120.47  180.71
 -15  -3   7 -121.54  198.02
  15   3  -7 -157.43  200.93
 -15   3   7 -247.68  190.95
  15  -3  -7  144.72  194.08
 -15  -3   8 -105.66  301.65
 -15   3   8  112.51  194.41
  15  -3  -9 -110.69  114.33
  15   3  -9  -95.34  119.60
  14   0  -1 -219.23  280.24
 -14   0   1  -71.09  283.81
  14   0  -1  -82.61  285.29
 -14   0   2 3044.47  365.83
 -14   0   2 4182.31  401.60
  14   0  -2 3992.19  424.79
  14   0  -2 2580.27  326.38
 -14   0   3  135.00  255.24
 -14   0   3 -408.00  263.77
  14   0  -3 -131.83  255.24
  14   0  -3  -37.13  248.19
  14   0  -4  690.47  139.45
 -14   0   5  131.62  190.72
  14   0  -5   31.09  288.51
 -14   0   6  -69.76  165.96
  14   0  -7   91.36  277.44
  14   0  -8 -183.44  282.26
  14   0  -8   27.62  279.19
  14   0  -8  -71.83  280.80
 -14   0   8  -75.93  289.41
 -14   0   9  -58.60  291.42
  14   0  -9 -180.05  281.03
  14   0  -9   33.92  282.57
 -14   0  10 -175.68  256.25
  14   0 -10  -38.55  250.03
  14   0 -10  -55.02  249.57
  14   0 -10   30.05  246.90
  14   0 -11 -408.42  279.51
 -14   0  11   18.47  290.38
 -14   0  12  143.64  171.62
  14   0 -12  144.47  350.47
 -14   0  12  116.96  267.32
  14   0 -13  -57.31  289.32
 -14   0  13 -170.46  302.84
 -14   0  14  -64.49  289.00
  14   0 -14  754.51  326.54
 -14   0  15  -15.88  249.52
  14   0 -15  275.00  319.36
 -14   0  16  242.98  134.96
  14   0 -16  186.90  309.96
 -14   0  16  130.34  234.55
  14   0 -17  245.62  251.85
 -14   0  17 -285.63  257.01
 -14   0  18 -136.65  318.95
  14   0 -18 -270.21  308.94
  14   0 -20  -71.48  126.20
  14  -1  -1 -346.60  255.92
  14  -1  -1  -32.28  257.39
 -14   1   1  -61.77  267.71
  14   1  -1   74.13  255.78
 -14  -1   1  -99.50  258.27
  14   1  -1  102.79  260.42
  14  -1  -2 -103.98  317.33
  14   1  -2   91.10  149.54
  14   1  -2    1.86  230.05
 -14   1   2  579.38  206.78
 -14  -1   2  368.33  294.11
 -14   1   3   -0.34  205.94
  14  -1  -3   50.93  199.86
 -14   1   3  166.45  196.50
  14   1  -3   77.83  201.27
 -14  -1   3  -84.22  200.03
  14  -1  -3 -328.69  198.18
  14   1  -3   35.29  197.81
 -14   1   4 -289.01  220.39
 -14  -1   4    3.95  212.21
  14   1  -4  -49.37  209.15
  14  -1  -4  167.14  205.06
  14   1  -4 -181.76  215.76
 -14  -1   4   51.99  215.05
  14   1  -4 -324.89  211.87
  14  -1  -4 -385.20  212.74
 -14   1   4 -145.97  209.33
  14  -1  -4  -69.22  214.41
 -14  -1   5  -61.34  173.77
 -14   1   5   -2.84  193.19
  14   1  -5 -369.23  306.77
 -14  -1   5  331.53  258.81
  14   1  -5  174.08  138.17
  14  -1  -5  179.46  297.78
  14  -1  -6   -8.69  264.46
 -14   1   6  -23.21  201.40
 -14   1   6   59.78  187.58
 -14  -1   6  324.48  240.65
  14   1  -6   16.58  228.71
 -14  -1   7   86.10  142.23
 -14   1   7  -93.73  241.67
  14  -1  -7  107.62   91.86
  14   1  -7  293.51  225.40
  14  -1  -8   -1.39  147.65
  14  -1  -8 -126.39  151.70
 -14  -1   8 -320.87  152.87
 -14   1   8 -180.68  155.35
  14   1  -8   46.09  151.70
  14   1  -9  255.52  236.17
 -14   1   9  -11.70  234.29
  14  -1  -9 -219.71  239.83
 -14   1   9 -386.40  245.32
  14   1  -9  -10.19  239.16
  14  -1  -9   77.37  234.58
  14   1 -10    5.35  150.99
 -14   1  10   44.96  183.43
  14   1 -10   56.57  290.95
 -14   1  10 -151.34  185.41
 -14  -1  10  202.99  205.08
  14   1 -10  -85.55  207.73
  14  -1 -10  135.29  347.18
  14   1 -11 -168.12  179.94
  14  -1 -11 -331.24  180.10
 -14  -1  11  328.24  180.37
  14  -1 -11  -33.74  177.32
 -14  -1  11 -153.62  183.40
 -14   1  11 -179.27  178.30
 -14   1  11 -130.90  184.05
  14   1 -11   65.71  179.27
 -14   1  12 -295.12  230.90
  14   1 -12   69.32  227.24
  14   1 -12 -259.65  231.02
  14   1 -13   49.66  124.86
 -14   1  13   45.82  222.97
 -14   1  14    6.14  189.24
 -14  -1  14  146.73  156.91
 -14  -1  15  266.70  246.62
  14   1 -15  303.26  142.13
 -14  -1  15  174.50  209.71
  14   1 -16 -107.16  216.99
  14  -1 -16  180.68  262.18
  14  -1 -16    7.47  229.52
  14  -1 -16  -10.48  219.77
  14   1 -17 -117.99  241.22
  14  -1 -17   33.06  208.11
  14  -1 -17  168.91  211.86
  14   1 -18  234.31  315.34
  14   1 -18   81.36  207.89
  14  -1 -19  610.82  247.14
  14  -1 -20 -223.77  212.00
  14   1 -20  -38.72  207.07
  14  -1 -20   31.95  207.79
  14  -1 -21  -20.89  266.45
  14  -2  -1 -131.41  222.70
 -14  -2   1   16.90  143.01
  14   2  -1  147.19  202.84
 -14  -2   2  269.27  281.50
  14  -2  -2  419.68  267.93
  14  -2  -2   14.68   98.29
  14  -2  -2  156.17  124.70
 -14   2   2  -54.24  202.90
  14  -2  -3 -120.00  169.68
 -14   2   3 -109.00  167.06
 -14   2   3 -161.90  176.58
  14   2  -3  -98.49  170.64
  14  -2  -3   -8.05  164.54
  14  -2  -3   42.55  168.67
  14   2  -3   32.10  172.01
 -14  -2   3  148.16  170.17
  14  -2  -4  -49.90  278.41
  14   2  -4   76.23  142.69
 -14   2   4  -82.22  130.63
 -14  -2   4  178.45  261.53
  14   2  -5   10.23  158.43
 -14   2   5   46.43  160.59
  14  -2  -5 -166.28  155.38
  14  -2  -6  216.05  176.29
  14  -2  -6  133.15  277.89
  14   2  -6   12.14  128.51
 -14   2   6  261.23  159.01
  14   2  -6  308.93  251.93
 -14  -2   6  272.99  295.19
 -14  -2   7  -97.55  264.59
  14   2  -7    7.69  159.97
  14  -2  -7  -10.64  167.94
  14  -2  -7  317.32  340.89
  14   2  -8   72.68  207.81
 -14  -2   8  472.54  205.17
  14  -2  -8  413.60  195.15
  14  -2  -8  -59.31  334.97
 -14  -2   8  -69.35  246.70
 -14   2   9  234.23  197.99
  14   2  -9   65.24  224.46
  14   2  -9  141.28  159.94
  14  -2  -9 -189.89  264.96
 -14  -2   9  -45.66  261.73
 -14   2  10  108.32  251.42
  14  -2 -10   82.37  243.66
  14   2 -10   59.60  257.89
  14  -2 -10  -74.57  250.73
  14   2 -10 -201.73  250.57
  14   2 -11 -143.19  257.04
 -14   2  11 -165.76  258.36
  14   2 -11  235.45  264.02
 -14   2  11  201.00  252.48
 -14  -2  12 -223.88  257.23
  14   2 -12  -35.37  266.79
  14   2 -12   11.32  258.65
 -14   2  12 -151.97  260.64
 -14   2  12 -333.96  256.24
 -14   2  13 -236.44  146.90
 -14  -2  13  -69.26  144.61
  14   2 -13   25.53  145.53
 -14   2  13   96.88  145.04
 -14  -2  14  160.90  233.53
  14   2 -14    9.69  242.03
 -14   2  14  204.15  249.67
 -14   2  14 -133.86  259.63
 -14  -2  14  151.20  244.69
  14   2 -14 -283.50  249.42
  14  -2 -15 -127.45  239.69
 -14  -2  15   51.71  239.30
 -14   2  15  -48.01  241.61
 -14  -2  16 -118.19  238.80
  14  -2 -16  469.65  298.00
  14  -2 -17  400.53  306.52
 -14  -2  17    9.54  197.07
  14  -2 -17   31.03  185.16
  14   2 -17  233.33  256.91
  14  -2 -18   38.04  259.05
  14   2 -18   74.15  289.50
  14   2 -19    6.85  245.81
  14   3  -1 -219.05  151.16
  14   3  -1   44.64  151.60
 -14   3   1  -39.05  149.42
  14   3  -2   -3.49  137.98
 -14   3   2  113.72  231.82
  14   3  -3  -78.83  137.38
  14   3  -4  -18.84  125.72
  14  -3  -5 -133.19  150.15
  14   3  -5   -9.19  156.95
  14   3  -5  -79.90  157.25
  14   3  -6   58.78  190.81
 -14   3   6  233.02  191.33
  14  -3  -7  -24.07  148.92
 -14  -3   7  -62.14  340.93
  14   3  -7  161.48  196.24
 -14   3   7  -69.85  211.04
  14  -3  -7  143.51  263.29
  14  -3  -8 -349.89  155.16
  14  -3  -8 -151.10  153.25
  14   3  -8  -43.23  160.50
 -14  -3   8  -99.37  157.70
  14  -3  -9  104.78  268.47
  14   3  -9   57.38  203.54
 -14  -3   9  105.40  309.26
 -14   3  10   -4.87  207.95
  14   3 -10   36.61  185.52
  14   3 -11 -102.98  166.75
 -14   3  11  451.31  259.36
 -14   3  12  310.95  270.46
  14   3 -12  -78.81  199.04
  14   3 -13 -162.17  214.61
 -14   3  13  -83.97  212.79
  14   3 -13  -88.83  228.38
 -14   3  13  -74.36  208.64
 -14   3  14   -6.56  146.34
 -14  -3  14    8.61  150.08
  13   0  -1 2373.30  275.50
 -13   0   1 1688.15  323.35
  13   0  -1 2518.44  409.74
  13   0  -1 2609.91  270.29
  13   0  -2 -245.10  278.87
 -13   0   2  278.60  281.48
  13   0  -2  -86.24  285.84
  13   0  -3 3685.29  364.29
 -13   0   3 4293.35  482.61
  13   0  -3 3342.18  423.75
  13   0  -3 4821.55  479.14
 -13   0   4  -31.02  203.29
  13   0  -5 1669.66  206.62
 -13   0   5 1380.94  296.76
 -13   0   5 2177.35  274.26
 -13   0   6 -191.03  226.85
 -13   0   6  -63.73  235.95
  13   0  -6 -248.44  227.87
 -13   0   7  191.62  236.12
  13   0  -7 -408.16  228.08
  13   0  -8  189.86  247.95
  13   0  -8  -68.59  249.78
  13   0  -9 -280.30  222.78
 -13   0   9  -23.13  224.70
 -13   0   9   28.62  230.61
  13   0  -9  -88.73  224.41
 -13   0  10  -80.40  216.13
  13   0 -10   55.09  215.58
  13   0 -10   11.30  212.42
  13   0 -10  103.68  215.14
 -13   0  10 -292.87  220.16
 -13   0  11 -128.68  267.05
 -13   0  11   35.32  264.26
  13   0 -11 -140.28  261.38
  13   0 -11 -265.96  257.37
  13   0 -11   46.41  264.05
 -13   0  12  -69.27  253.51
  13   0 -12  105.47  248.94
 -13   0  12 -246.66  254.03
  13   0 -12 -433.73  244.72
  13   0 -13 1057.06  294.84
 -13   0  13  794.40  256.59
 -13   0  13  626.95  299.12
 -13   0  13  833.85  175.33
  13   0 -13  948.84  304.55
  13   0 -14 -154.84  288.63
 -13   0  14  380.15  299.98
  13   0 -14 -152.12  293.96
  13   0 -15   -2.84  327.07
 -13   0  15  -28.81  118.35
 -13   0  15  401.77  305.64
 -13   0  16  325.21  300.65
  13   0 -16 -143.02  304.52
  13   0 -16 -195.70  289.81
  13   0 -16 -271.91  293.69
  13   0 -17 -216.62  266.53
  13   0 -17  223.00  324.16
 -13   0  17  208.66  259.24
  13   0 -18 -388.28  323.69
 -13   0  18   80.40  334.30
  13   0 -20   29.67  234.90
  13   0 -20  -64.34  232.67
  13   0 -21  116.25  216.14
  13   0 -22 -178.04  108.98
  13   0 -22  109.41  108.98
  13   0 -23 -206.13  104.72
  13   0 -23   14.69  104.80
 -13  -1   1  242.32  309.02
  13   1  -1  210.20  273.77
  13  -1  -1  196.70  128.90
  13  -1  -1  -75.10  304.88
 -13   1   1  149.78  156.65
 -13   1   1  163.94  179.37
 -13  -1   1  236.36  117.65
  13  -1  -1  197.74  138.35
 -13  -1   2 -151.91  312.21
  13  -1  -2  267.16  131.39
  13  -1  -2  237.56  166.39
  13   1  -2  143.47  266.77
  13  -1  -2 -146.40  285.35
 -13   1   2   57.91  203.61
  13  -1  -3  475.78  122.53
 -13  -1   3 1099.75  313.59
 -13  -1   3  528.97  185.81
 -13   1   3  671.66  223.88
  13   1  -3  556.95  155.93
  13  -1  -3  589.66  170.54
  13  -1  -3  405.28  312.91
  13   1  -3  577.79  241.24
 -13   1   4   -0.45  228.30
  13   1  -4    0.00  224.57
 -13  -1   4    8.43  223.56
  13   1  -4  136.60  221.44
  13  -1  -4 -202.22  220.98
 -13   1   4  -83.83  217.68
  13  -1  -4   14.27  224.60
  13  -1  -5 -283.80  269.65
 -13  -1   5   30.98  272.72
 -13   1   5 -119.82  277.37
  13   1  -5   49.12  269.27
 -13   1   6  -50.43  220.19
 -13  -1   6  134.97  161.29
 -13   1   6  112.38  195.33
  13   1  -6  237.63  278.75
  13  -1  -6   87.19  282.55
 -13  -1   6  347.37  235.63
  13  -1  -7 -146.44  275.09
 -13  -1   7  -27.06  120.36
  13  -1  -7   73.72   88.96
  13   1  -7  118.83  128.23
 -13  -1   7  214.57  213.81
 -13   1   7  261.89  238.78
  13   1  -7 -253.46  234.82
 -13   1   8  196.36  252.46
  13   1  -8  157.91  244.73
  13   1  -8 -204.43  247.71
  13  -1  -8   28.33  247.65
 -13  -1   8  -53.35  249.08
  13  -1  -8   26.25  241.63
  13  -1  -9  107.15   82.99
 -13  -1   9   22.02  220.53
  13   1  -9   85.34  250.99
 -13  -1   9   97.53  153.60
  13   1  -9  138.14  246.27
  13   1  -9  118.60  147.22
 -13   1   9  290.48  178.41
 -13   1   9  155.31  203.33
  13  -1 -10 -317.30  318.30
 -13  -1  10  193.88  318.68
  13   1 -10 -203.09  316.29
 -13   1  10  137.98  323.89
  13   1 -10 -221.19  313.71
  13   1 -11  -75.28  211.64
 -13   1  11  183.95  213.08
  13   1 -11  -64.28  214.04
  13  -1 -11 -339.32  215.09
  13   1 -11 -230.52  213.70
 -13   1  11   82.21  218.93
 -13  -1  11   28.87  218.54
 -13  -1  11  -63.66  214.89
  13   1 -12  268.97  176.57
 -13   1  12  -44.23  207.57
 -13  -1  12  307.46  237.57
  13   1 -12  598.55  253.01
 -13   1  12  594.38  253.34
 -13  -1  12   90.51  164.41
 -13  -1  13  179.33  224.41
  13   1 -13  114.24  239.24
 -13   1  13  421.17  235.74
 -13   1  13  186.84  219.24
  13   1 -13 -116.93  238.56
  13   1 -14   24.51  241.56
 -13  -1  14  255.40  180.85
  13   1 -14  206.94  245.85
 -13  -1  14  170.23  235.91
 -13  -1  15  -84.52  277.92
  13  -1 -15 -162.48  275.58
  13  -1 -15  133.41  272.43
 -13  -1  15   27.05  271.82
  13   1 -15  -62.36  268.86
  13   1 -16 -144.66  247.88
 -13  -1  16 -243.38  257.39
  13  -1 -16  371.82  263.73
  13   1 -16   26.54  281.21
  13  -1 -16  343.61  241.44
  13  -1 -17  122.00  227.20
  13   1 -17  -30.75  223.07
  13   1 -17  -99.32  220.92
  13  -1 -18 -175.77  260.76
 -13  -1  18 -366.76  261.59
 -13  -1  18  138.92  269.74
  13  -1 -19  107.72  293.49
 -13  -1  19   56.12  280.15
  13  -1 -19  187.27  258.47
 -13  -1  19  176.82  148.71
  13   1 -19   35.33  214.97
 -13   1  20  279.25  203.40
 -13  -1  20  -78.75  283.34
 -13  -1  20   -7.10  156.35
  13  -1 -20  240.17  280.28
  13  -1 -20 -183.86  244.39
  13  -1 -21   19.55  216.71
  13   1 -21 -348.99  217.57
 -13  -1  21 -132.18  217.69
  13  -1 -21  100.03  221.48
  13   1 -22   36.09  224.03
  13   1 -22  193.39  228.45
 -13  -1  22 -318.30  228.87
 -13   2   1  -19.69  188.34
 -13  -2   1  -71.28  168.59
  13  -2  -1  123.02  226.25
  13   2  -1  267.87  179.12
  13  -2  -1  139.69  157.27
  13   2  -1   -5.23  226.81
  13  -2  -1  -55.83   93.60
 -13   2   2  451.77  256.31
  13  -2  -2 -215.06  217.77
 -13   2   2    2.47  127.34
  13  -2  -2  131.16  164.14
 -13  -2   2   49.09  113.08
 -13  -2   2 -107.29  223.30
  13   2  -2   -9.73  163.51
 -13   2   3  193.96  159.04
  13  -2  -3  389.89  231.18
 -13  -2   3  178.72  249.54
  13   2  -3  171.84  191.40
  13  -2  -3   -6.65   80.42
 -13  -2   4  -82.99  142.16
  13   2  -4  -83.08  143.83
 -13   2   4  -15.95  144.46
 -13   2   4 -280.59  138.34
  13  -2  -4   66.42  142.17
  13  -2  -4  120.18  140.72
 -13   2   5  210.69  133.17
  13   2  -5   30.04  138.95
  13  -2  -5  359.26  341.09
 -13  -2   5  307.23  291.95
 -13   2   6   -6.09  142.89
 -13   2   6 -120.89  137.40
  13  -2  -6  -84.83  136.95
  13   2  -6   -9.11  143.24
  13  -2  -6   -6.66  140.94
  13   2  -6  113.11  143.62
  13   2  -7 -131.50  183.01
  13  -2  -7   38.80  175.37
 -13   2   7   -2.76  181.73
  13  -2  -7  331.45  180.32
  13  -2  -8  249.20  339.10
  13   2  -8  387.71  186.18
 -13  -2   8  223.25  273.48
  13   2  -9   -2.32  177.66
 -13   2   9  226.72  208.10
 -13  -2   9 -256.10  237.53
 -13   2   9  165.62  133.07
  13  -2  -9 -141.76  281.42
  13   2  -9   97.37  233.17
  13  -2 -10  320.76  249.32
 -13  -2  10   66.35  263.63
 -13   2  10   98.41  160.47
  13   2 -10  -44.84  179.59
 -13   2  11  -88.12  211.03
  13   2 -11 -104.60  211.07
  13   2 -11 -111.76  218.87
 -13  -2  11   62.85  210.20
 -13   2  11  309.29  209.00
 -13  -2  12   89.97  244.96
 -13   2  12    0.11  246.66
  13   2 -12  -33.68  255.02
 -13   2  12  -67.71  245.20
  13   2 -12  -28.66  245.99
 -13  -2  13  199.99  295.48
  13   2 -13    8.41  148.47
  13   2 -13 -232.96  256.80
 -13   2  13  938.95  336.68
 -13   2  13 -251.70  197.10
  13   2 -14   86.21  242.41
 -13   2  14 -104.52  260.87
  13  -2 -14  167.81  235.18
 -13  -2  14  -48.88  238.43
  13  -2 -14  -71.95  327.67
 -13  -2  14  387.57  219.45
  13  -2 -15  -32.85  298.26
 -13  -2  15  -54.15  230.78
 -13   2  15  -23.13  269.44
  13   2 -15  112.43  236.83
  13  -2 -15  150.99  198.69
 -13  -2  16   -7.88  227.87
  13  -2 -16  187.55  284.05
  13   2 -16  328.91  247.53
 -13   2  16 -159.75  266.70
 -13   2  17   48.40  250.56
  13   2 -17  284.25  245.99
  13  -2 -17 -101.29  264.37
  13   2 -18   96.78  234.60
 -13   2  18  110.36  254.48
 -13   2  19  -43.04  222.65
  13   2 -19    5.62  224.18
 -13   2  20  191.51  242.87
  13   3  -1  126.95  163.55
 -13  -3   1  483.37  303.00
 -13   3   1  236.91  237.03
  13   3  -2 -152.89  185.30
  13  -3  -2 -196.99  182.59
 -13  -3   2   -8.70  184.59
 -13   3   2 -280.12  180.86
  13   3  -3  352.30  162.55
  13  -3  -3  340.44  269.03
 -13  -3   3  325.81  272.84
 -13   3   3  234.48  198.59
 -13   3   4   15.05  158.82
  13  -3  -4 -159.26  160.76
 -13  -3   4  -27.52  163.57
  13   3  -4   45.79  164.89
 -13  -3   5  -39.71  273.51
  13   3  -5   38.03  194.16
  13   3  -5  -87.65  149.73
  13  -3  -5  294.17  216.27
  13   3  -6  189.75  190.54
 -13  -3   6   67.92  288.65
  13  -3  -6  101.16  269.07
 -13   3   6 -146.22  216.24
  13   3  -7 -280.92  192.21
 -13  -3   7  298.78  333.12
 -13   3   7  326.60  201.71
 -13   3   8 -147.72  148.48
  13  -3  -8  147.20  149.48
  13   3  -8 -152.83  154.07
 -13   3   9  239.01  265.34
  13  -3  -9  110.89  272.05
  13   3  -9  377.08  177.37
  13   3  -9  179.98  176.67
 -13  -3   9   75.46  293.41
  13  -3 -10  -43.68  279.14
 -13  -3  10  115.10  283.15
  13   3 -10   -7.35  169.61
  13   3 -10  -50.56  223.78
 -13   3  10   70.18  230.16
 -13   3  11 -237.74  216.94
 -13  -3  11 -153.46  216.74
  13   3 -11  254.65  219.81
 -13   3  11 -217.40  211.55
  13   3 -11  181.90  234.19
  13   3 -12  364.77  246.68
 -13   3  12  -13.33  145.97
  13   3 -12   23.19  274.30
 -13   3  12 -107.03  222.10
  13   3 -12  355.81  182.31
  13  -3 -13   -5.50  153.75
 -13   3  13   24.71  156.48
 -13   3  13  384.99  223.62
  13   3 -13   74.30  225.36
  13  -3 -14   20.29  295.16
  13   3 -14   23.39  253.78
  13   3 -14    8.71  221.36
  13   3 -15   11.63  277.73
 -13   3  15  118.14  184.99
  13  -3 -15  131.31  319.25
  13  -3 -16   10.00  269.50
  13   3 -16 -153.96  192.49
 -13   3  16 -138.20  209.64
 -13  -3  16  142.93  237.61
 -13  -3  16  328.79  292.24
  13   3 -16   90.76  252.92
  13   3 -17  -41.41  191.71
 -13   3  17  270.24  224.24
  12   0  -1 -339.64  246.28
 -12   0   1   28.66  255.00
  12   0  -1  221.72  242.08
  12   0  -2  439.74  244.69
 -12   0   2   34.24  141.92
 -12   0   2  -27.55  175.45
  12   0  -2  161.26  121.85
  12   0  -3  140.30  119.01
  12   0  -3  160.11  200.98
 -12   0   3  162.11  143.92
 -12   0   3  143.25  195.59
  12   0  -3  105.52  203.97
 -12   0   4  152.79  200.42
  12   0  -4 -285.44  228.69
 -12   0   4  201.73  173.27
  12   0  -5   59.77  132.67
  12   0  -5  117.32  193.22
 -12   0   6 -192.21  229.90
 -12   0   6   -8.28  238.15
  12   0  -6   53.06  230.54
  12   0  -7   18.09  242.33
 -12   0   7   68.60  250.58
  12   0  -7  -88.19  242.27
  12   0  -8  421.37  151.22
  12   0  -8  799.12  276.58
 -12   0   8  451.28  184.40
  12   0  -9   11.21  106.20
 -12   0   9  147.59  194.87
  12   0  -9  210.06  218.62
 -12   0  10   31.15  229.64
 -12   0  10  138.48  176.57
  12   0 -10   12.80  121.84
  12   0 -10  148.69  230.06
 -12   0  10    5.01   59.22
 -12   0  11 -261.08  279.56
  12   0 -11  -78.53  276.41
  12   0 -11 -112.27  281.83
 -12   0  11   90.57  282.47
  12   0 -11   -3.81  272.50
 -12   0  12  -78.88  246.36
  12   0 -12  127.19  235.71
 -12   0  12 -411.70  243.69
 -12   0  12 -159.13  244.56
  12   0 -13 -574.97  270.68
 -12   0  13   90.44  281.05
  12   0 -14 -129.66  283.23
  12   0 -14   -4.73  270.31
 -12   0  14 -101.15  285.45
 -12   0  14   45.99  280.86
  12   0 -15  -22.15  283.92
 -12   0  15   75.50  281.46
 -12   0  15 -235.03  286.00
  12   0 -15 -210.05  270.96
 -12   0  16  386.52  306.17
 -12   0  16  204.72  130.79
  12   0 -16   34.14  308.98
  12   0 -17   78.16  302.08
 -12   0  17  240.69  318.41
  12   0 -17  173.46  168.18
 -12   0  17   95.45  161.92
 -12   0  18  223.06  163.22
  12   0 -18 -139.33  164.01
 -12   0  19   49.56  230.46
  12   0 -19  -30.94  226.10
  12   0 -19  -71.94  231.02
  12   0 -19 -477.84  224.05
  12   0 -20   76.20  179.82
  12   0 -20   -3.01  224.86
  12   0 -21   89.06  192.29
  12   0 -21 -157.68  192.53
  12   0 -22 -432.07  245.31
  12   0 -23  246.06  258.88
  12   0 -23   27.32  177.83
 -12   0  24  960.87  266.48
  12   1  -1   37.46  225.67
 -12   1   1  199.22  221.88
  12   1  -1 -129.30  223.40
 -12  -1   1   49.52  221.59
  12  -1  -1  -93.82  221.45
  12  -1  -1 -114.51  215.57
  12  -1  -1  273.07  220.43
  12   1  -1  -49.83  218.14
  12   1  -2   19.38  260.71
  12   1  -2 -112.18  266.93
 -12   1   2   13.05  273.27
  12  -1  -2  -55.82  266.15
 -12  -1   2  200.52  264.44
 -12  -1   2   14.84  264.71
 -12   1   2 -115.80  263.30
  12  -1  -2 -268.92  263.13
  12  -1  -3   29.23  248.36
  12   1  -3  231.69  135.66
  12   1  -3  402.88  230.26
  12  -1  -3  142.44  110.26
 -12   1   3  187.29  173.40
 -12  -1   3  282.40  258.28
 -12  -1   4  227.03  192.59
 -12   1   4  191.21  179.63
  12   1  -4  437.94  230.20
  12  -1  -4  249.22   95.50
  12  -1  -4  -77.61  243.11
 -12   1   4  235.13  200.47
  12  -1  -5 5435.38  572.39
 -12   1   5 6799.64  493.49
  12   1  -5 5514.25  553.64
 -12  -1   5 5576.16  593.49
 -12   1   6  952.35  230.68
 -12  -1   6  596.65  247.58
  12   1  -6  882.14  232.85
 -12   1   6  318.85  214.80
  12   1  -6  636.50  177.75
 -12  -1   6  518.85  179.63
  12  -1  -6  676.60  289.02
 -12  -1   7  179.16  235.58
  12  -1  -7  -36.40  278.26
  12   1  -7  280.17  215.87
  12   1  -7  184.15  146.47
  12   1  -7  367.17  249.43
  12  -1  -7  108.63   81.72
 -12   1   7 -148.54  222.36
  12   1  -8   94.80  256.99
  12  -1  -8   74.65  259.13
 -12   1   8 -185.12  262.69
  12  -1  -8  105.33  253.56
 -12   1   8   71.71  253.76
  12   1  -8 -186.30  258.46
 -12  -1   9  581.79  258.81
  12   1  -9  438.23  150.69
 -12   1   9  686.61  202.11
  12   1  -9  475.91  317.45
  12  -1  -9  871.74  274.52
 -12  -1  10   21.19  154.39
 -12  -1  10  242.89  221.06
 -12   1  10 -239.22  214.64
  12   1 -10   85.18  294.52
  12   1 -10  -14.20  130.21
  12  -1 -10  370.27  247.09
 -12   1  10  112.49   50.14
 -12  -1  11    9.79  184.43
 -12   1  11   60.40   70.76
 -12   1  11  148.68  199.50
  12   1 -11  434.73  319.61
  12   1 -11  180.49  121.13
 -12  -1  11  147.46  146.25
 -12   1  11  111.00  166.67
 -12  -1  12  -50.28  246.21
 -12   1  12 -297.42  251.31
  12   1 -12  130.36  247.44
 -12   1  12 -131.35  246.23
  12  -1 -12  320.92  246.10
  12  -1 -12 -128.63  247.05
  12   1 -12 -494.02  243.78
 -12   1  13  -25.96  188.13
  12   1 -13  -99.30  256.37
 -12  -1  13  -18.61  180.44
 -12  -1  13   82.67  174.63
  12  -1 -13 -128.80  256.09
  12  -1 -13  373.87  212.27
  12   1 -13   55.16  228.75
 -12   1  13  -34.05  210.02
  12  -1 -14 -158.15  211.27
  12   1 -14  -33.93  259.86
  12  -1 -14   11.96  155.70
  12   1 -14   10.37  116.30
 -12  -1  14  143.42  158.30
  12  -1 -14  374.53  229.57
 -12  -1  14  -53.71  206.42
 -12   1  14   23.88  215.37
 -12  -1  15   38.89  229.02
 -12   1  15   12.81  228.33
  12  -1 -15 -405.51  222.54
  12   1 -15 -110.93  221.55
  12  -1 -15 -243.22  224.85
  12  -1 -15 -126.07  224.83
 -12  -1  15  268.60  222.71
 -12  -1  16    2.70  263.15
 -12  -1  16 -202.84  271.76
  12  -1 -16 -144.17  265.20
  12  -1 -16  172.67  261.95
 -12   1  16 -186.80  269.82
  12   1 -16  -19.42  261.93
 -12   1  17  440.18  227.09
  12   1 -17   79.18  284.01
  12  -1 -17  184.74  250.50
  12  -1 -17  422.20  249.07
 -12  -1  17  187.06  177.24
  12  -1 -18  680.10  296.18
  12   1 -18 -108.74  205.19
 -12  -1  18   55.44  275.35
 -12  -1  18   96.11  185.62
  12  -1 -19 -214.38  216.02
  12   1 -19 -163.81  214.88
  12  -1 -19  -48.29  213.14
 -12  -1  19  -91.08  214.84
 -12   1  19 -123.67  219.70
 -12  -1  19  133.39  221.86
 -12   1  20  185.88  253.00
  12  -1 -20 -302.29  246.33
  12  -1 -20   89.47  249.33
 -12  -1  20 -128.06  254.80
  12  -1 -20 -281.88  252.53
  12   1 -20   55.42  248.63
 -12  -1  20 -261.91  249.18
  12   1 -20  119.87  243.80
  12   1 -21  181.84  258.99
  12   1 -21  141.42  217.37
 -12   1  21    4.64  301.35
  12  -1 -21  -57.24  264.24
  12  -1 -21  239.97  307.83
 -12  -1  21  355.86  286.78
  12  -1 -22  -77.22  234.17
  12   1 -22    9.96  227.43
 -12   1  22  304.58  302.94
  12  -1 -22   96.22  244.95
  12  -1 -23 -137.96  219.00
 -12   1  23 -104.70  217.81
  12   1 -23 -156.64  216.40
  12   2  -1   30.99  181.75
  12  -2  -1  311.23  261.52
  12   2  -1  273.28  160.47
 -12  -2   1   47.56  224.97
  12  -2  -1  229.49  106.80
 -12   2   2  238.22  131.61
  12   2  -2  -34.74  194.37
  12   2  -2  -89.52  136.49
 -12  -2   2   44.85  252.13
  12  -2  -2  384.94  252.24
 -12   2   2   90.11  213.63
 -12   2   3  -58.35  195.91
  12  -2  -3  115.13  192.53
 -12   2   3 -136.57  190.09
 -12  -2   3  359.86  194.16
  12  -2  -3 -123.01  193.16
  12   2  -3 -238.29  206.17
  12  -2  -4  230.28  204.99
  12  -2  -4   53.10   74.61
 -12   2   4   80.22  149.57
  12   2  -4  125.66  178.62
 -12  -2   4 -117.96  101.40
 -12  -2   4 -290.25  236.55
 -12   2   5  529.44  206.41
  12  -2  -5  581.00  342.95
 -12  -2   5 1151.20  284.07
 -12   2   5  377.18  174.05
  12   2  -5  498.44  231.60
  12   2  -5  319.12  176.03
 -12   2   6 -109.50  232.67
  12  -2  -6 -160.75  232.51
  12   2  -6 -285.76  236.47
  12   2  -6   32.23  245.92
 -12  -2   6   -5.49  233.98
  12   2  -7  574.02  191.57
  12  -2  -7  167.43  301.86
 -12  -2   7  268.13  316.05
 -12   2   7  202.83   44.71
 -12   2   8  -43.03  168.97
 -12  -2   8  136.52  170.21
 -12   2   8  282.03  166.92
  12  -2  -8  -71.69  170.79
  12   2  -8 -332.57  171.28
 -12   2   9 -143.12  159.34
 -12  -2   9   25.91  162.21
  12  -2  -9  -45.95  158.78
  12   2  -9   86.73  161.04
 -12  -2   9   25.19  160.46
 -12   2   9  -37.08  158.37
  12  -2  -9 -511.62  162.16
  12   2 -10  237.65  181.18
 -12   2  10  509.59  229.66
  12   2 -10  658.47  256.12
 -12  -2  10  731.98  282.04
 -12   2  10  274.19  208.99
  12   2 -10  689.36  250.40
 -12   2  11 -186.13  247.67
 -12  -2  11 -484.94  247.67
  12  -2 -11   94.89  253.56
 -12   2  11  -36.75  247.23
  12  -2 -12  108.73  181.04
 -12   2  12  -74.83  230.83
 -12  -2  12   66.32  224.46
  12   2 -12  149.53  218.20
  12   2 -12  -92.79  127.27
 -12   2  13   81.11  247.14
  12   2 -13 -129.35  218.46
 -12  -2  13  -55.83  266.07
  12   2 -13  151.26  231.23
 -12   2  13  382.59  220.40
  12   2 -14  -33.44  207.36
 -12  -2  14  -33.45  267.96
 -12  -2  14  -12.73  208.18
  12  -2 -14   51.75  267.77
 -12   2  14  188.47  250.32
 -12  -2  15   69.31  251.58
  12   2 -15  197.74  242.13
 -12   2  15  195.09  246.95
  12  -2 -15  369.64  319.77
  12   2 -15 -174.14  228.69
  12   2 -16   61.39  229.23
  12  -2 -16   26.76  227.00
  12   2 -16  157.39  258.11
 -12  -2  16  128.94  219.07
 -12   2  16  -76.25  244.21
  12  -2 -17  384.19  290.06
  12   2 -17 -292.24  211.81
 -12   2  17  121.41  250.89
  12  -2 -17   47.38  217.36
  12  -2 -18 -360.21  298.11
  12  -2 -18   97.21  183.46
 -12   2  18  142.40  256.45
  12   2 -18  298.10  258.39
  12  -2 -19  -97.71  267.24
  12  -2 -19   51.91  256.31
 -12   2  19  134.59  260.13
  12   2 -19   27.42  262.66
  12  -2 -20  183.63  241.74
  12   2 -20 -109.55  236.36
 -12   2  20  -35.78  234.66
  12  -2 -20 -257.82  230.89
 -12  -2  21  428.56  224.04
  12  -2 -21  -45.08  257.72
  12   2 -21   15.25  169.69
  12   2 -22 -108.96  218.57
 -12  -2  22  -18.56  226.06
 -12  -2  22  -60.73  220.47
  12  -2 -22  182.40  218.89
  12  -3  -1 -154.14  189.69
 -12  -3   1   93.48  190.43
 -12   3   1    3.74  187.88
  12  -3  -1 -102.70  190.44
  12   3  -1  151.90  190.26
 -12   3   2  515.22  148.42
  12   3  -2  274.12  195.90
 -12   3   2  823.22  237.79
  12  -3  -2  944.73  326.86
  12  -3  -2  352.42   95.43
 -12  -3   3 -202.34  147.09
  12   3  -3 -217.34  147.82
  12  -3  -3 -452.13  145.40
  12  -3  -3   28.23  142.41
  12   3  -4  -15.38  152.30
  12  -3  -4  -30.65  146.51
 -12  -3   4 -130.17  150.60
  12  -3  -4   37.80  148.82
  12  -3  -5   65.27  227.25
  12   3  -5   70.79  169.74
  12  -3  -5  158.76  161.21
  12   3  -5  397.36  239.64
 -12  -3   5 -102.02  266.02
  12  -3  -6   35.90  184.86
  12   3  -6  -80.02  190.63
 -12  -3   6 -167.68  187.90
 -12   3   6   -6.74  183.97
 -12  -3   7 -558.83  161.21
 -12   3   7   56.51  159.08
  12   3  -7  -40.76  164.14
  12  -3  -7 -253.48  159.37
  12   3  -8  345.96  174.18
 -12   3   8   29.38  111.26
  12  -3  -8  -68.30  186.11
  12  -3  -8   19.06  279.66
 -12  -3   8  246.94  313.88
  12   3  -8  171.01  208.96
 -12   3   9  329.92  304.74
  12   3  -9   80.62  180.55
  12   3  -9  280.77  212.79
  12  -3  -9 -412.98  260.31
 -12   3   9  -35.47  138.61
  12   3  -9 -153.22  218.06
 -12   3  10  -23.81  152.36
  12  -3 -10  447.77  276.38
 -12  -3  10  329.75  293.71
 -12   3  10 -143.14  269.95
  12   3 -10  174.40  238.89
  12   3 -10  473.95  179.03
  12   3 -11  926.00  294.62
  12   3 -11  906.09  204.04
 -12   3  11   72.82  158.64
 -12   3  11  682.76  340.23
  12  -3 -11  364.38  289.78
 -12   3  12  112.53  270.56
 -12   3  12  258.89  164.15
  12   3 -12   76.52  162.14
 -12  -3  12 -116.68  242.72
 -12   3  13 -182.83  192.76
 -12  -3  13  -42.03  199.46
  12   3 -13 -238.11  210.89
  12   3 -14   34.29  194.63
 -12   3  14   54.55  189.30
  12  -3 -14    2.43  264.24
 -12   3  15  184.07  212.17
  12  -3 -15   64.90  221.00
  12   3 -15 -267.76  228.93
 -12   3  16  -12.91  194.98
 -12  -3  16   26.39  237.97
 -12  -3  16  -14.78  281.21
  12   3 -16  118.41  201.68
  12  -3 -16  129.50  288.70
 -12   3  17  120.65  208.47
 -12  -3  17  415.35  190.80
  12  -3 -18  -46.78  207.41
  12   3 -18 -205.49  213.55
 -12   3  18  -70.90  202.83
  12   4  -1   -2.99  149.73
  12   4  -2  220.59  168.89
  12   4  -3  -70.67  197.07
 -12   4   3 -119.16  193.57
  12   4  -4 -196.55  123.78
 -12  -4   4   30.74  122.97
  12   4  -4  -89.06  131.92
 -12   4   5  298.65  224.43
  12   4  -5  -84.28  182.48
  12   4  -6 -138.67  150.33
  12   4  -7 -123.78  215.87
 -12   4   7  237.04  277.64
  12   4  -8  339.16  224.94
 -12  -4   8  406.28  235.68
 -12  -4   9  257.78  172.92
 -12   4   9 -503.61  175.17
  12   4  -9  -72.89  177.05
  12   4 -10  148.66  186.06
  12   4 -10  -77.65  193.56
 -12   4  10  -24.19  122.77
  12  -4 -10  299.57  263.71
 -12   4  10  132.95  242.88
  12   4 -11  -37.29  170.26
  12   4 -11  -67.41  177.69
  12  -4 -11  -75.54  166.26
 -12   4  11 -214.85  170.60
 -12   4  11  -29.39  162.77
 -12   4  12  -20.06  150.55
  12  -4 -12  338.87  346.92
 -12  -4  12   93.54  276.26
 -11   0   1  915.00  212.33
  11   0  -1  986.64  197.94
  11   0  -1  671.52  149.38
  11   0  -1  965.60  276.80
 -11   0   1  711.35  176.40
  11   0  -2 -237.90  246.06
 -11   0   2  136.44  255.30
  11   0  -2  118.31  254.84
  11   0  -2  -51.96  243.26
 -11   0   3  216.31  164.46
  11   0  -3  364.99  140.58
  11   0  -3  388.52  263.70
 -11   0   3  423.75  142.15
  11   0  -4 -128.60  212.42
 -11   0   4 -215.07  219.79
  11   0  -4   39.60  221.66
 -11   0   5 2466.90  311.69
  11   0  -5 2123.19  238.60
 -11   0   6 -241.41  242.65
  11   0  -6  -18.47  235.28
  11   0  -7  252.39  245.85
  11   0  -7  272.64  110.43
 -11   0   7  384.42  175.10
 -11   0   7  274.79  145.77
  11   0  -8  108.98  244.42
  11   0  -8 -590.38  243.23
 -11   0   8   43.57  242.62
  11   0  -9 1664.37  308.08
 -11   0   9 1033.01  125.25
  11   0  -9  582.29  151.05
  11   0  -9  665.79  289.34
 -11   0   9 1489.79  229.64
 -11   0   9  272.31  236.44
  11   0 -10   29.28  212.20
  11   0 -10  -48.11   92.30
 -11   0  10  223.78  226.53
 -11   0  10   30.29   58.76
  11   0 -10  112.56  209.79
 -11   0  11   66.70  164.16
  11   0 -11  331.83  290.09
 -11   0  11  288.57  247.40
  11   0 -12  135.90  200.70
 -11   0  12   65.60  135.65
 -11   0  12  394.66  262.69
 -11   0  12 -123.94  158.24
  11   0 -12 -105.82  263.71
  11   0 -13  253.77  189.63
 -11   0  13  188.46  149.30
 -11   0  13  252.59  267.57
  11   0 -13  486.21  278.03
  11   0 -13  403.38  286.40
 -11   0  14    5.70  290.39
  11   0 -14  234.80  273.52
  11   0 -14 -177.98  285.82
 -11   0  14  -13.56  284.22
  11   0 -15  117.67  227.66
  11   0 -15  642.71  305.01
 -11   0  15  363.46  132.16
 -11   0  15  191.86  273.42
  11   0 -15  527.77  198.22
 -11   0  16  -80.78  306.45
  11   0 -16  -13.64  291.23
 -11   0  16  143.74  301.73
  11   0 -16  -44.99  303.67
  11   0 -17 -108.64  179.23
  11   0 -17  206.66  348.62
 -11   0  17  235.53  313.68
  11   0 -18   52.30  303.75
 -11   0  18  -68.58  303.07
  11   0 -18 -485.61  294.63
  11   0 -18 -242.42  295.70
  11   0 -19  185.63  238.55
  11   0 -20   26.51  242.85
  11   0 -20  -25.95  265.81
  11   0 -21  -94.52  222.11
  11   0 -21   77.58  222.51
  11   0 -22  -24.71  147.26
  11   0 -22   28.35  145.67
 -11   0  23   31.95  258.24
  11   0 -24 -109.55  216.10
 -11   0  24 -414.59  216.59
  11   1  -1  795.97  183.75
  11   1  -1  762.21  248.34
  11  -1  -1  736.39  150.58
 -11   1   1  709.55  173.69
  11  -1  -1  927.06  250.41
 -11   1   1  796.61  215.14
 -11  -1   1 1102.57  239.39
  11  -1  -1  832.08  168.34
  11   1  -1  796.87  213.89
 -11  -1   2  754.07  154.33
  11   1  -2  841.62  198.97
 -11   1   2  667.44  179.40
 -11  -1   2  826.31  267.13
  11   1  -2  308.18  272.97
  11  -1  -2  467.10  119.19
  11  -1  -2  953.00  277.91
  11   1  -3 1422.50  312.94
  11  -1  -3 1606.20  307.11
  11  -1  -3  975.79  157.23
  11   1  -3 1308.95  221.12
 -11  -1   3 1694.77  342.42
 -11   1   3 1720.92  263.91
  11   1  -3 1400.58  220.10
  11  -1  -3 1309.30  202.67
 -11   1   4  360.16  180.52
 -11  -1   4  366.47  129.05
  11  -1  -4  311.84  101.21
  11   1  -4  121.27  197.25
  11  -1  -4  186.61  251.40
 -11   1   4  627.30  172.13
  11   1  -5 1041.25  215.37
 -11   1   5 1883.02  258.77
 -11   1   5 1325.51  238.18
 -11  -1   5 1357.85  260.09
  11  -1  -5 1625.04  298.22
  11   1  -5 1093.02  287.43
 -11  -1   6  618.88  230.15
 -11   1   6  570.18  228.67
  11   1  -6  206.21  202.91
  11   1  -6  112.80   54.53
  11  -1  -6  380.32  256.77
  11   1  -7  -10.96   57.09
 -11   1   7  280.43   57.72
 -11  -1   7   53.43   57.28
 -11   1   7   41.31   61.15
  11   1  -7 -125.30   57.08
  11   1  -8  242.54  133.01
  11   1  -8   21.15  223.83
  11  -1  -8   69.93   59.16
 -11   1   8  -78.73  165.63
  11  -1  -8  -46.49  286.50
 -11   1   9 -112.21  242.74
  11  -1  -9    5.03  240.42
  11   1  -9 -238.14  238.58
  11   1  -9  -98.14  237.78
 -11   1   9  -51.64  236.66
  11   1  -9  188.74  237.68
  11   1 -10  -59.74  212.39
  11  -1 -10  218.68  272.35
 -11   1  10  201.85  149.53
  11   1 -10  394.11  145.78
 -11  -1  10  875.35  246.70
 -11   1  10  351.61   93.46
 -11  -1  10  466.67  155.80
 -11   1  11  479.67  222.19
  11   1 -11  -19.68  233.71
 -11   1  11  320.68  202.86
  11   1 -11  372.63  118.11
 -11  -1  11  325.29  199.09
 -11   1  11  137.50   64.09
 -11  -1  12 -142.23  184.52
  11   1 -12   53.17  222.12
  11  -1 -12   76.20  272.50
 -11   1  12   41.04  197.54
  11   1 -12   -1.44  107.14
 -11   1  12  214.73  188.96
  11  -1 -13 -155.23  233.82
 -11  -1  13  203.38  157.52
 -11   1  13  134.93  201.18
  11   1 -13   20.90  135.58
  11   1 -13  395.66  216.47
  11   1 -14  -78.25  199.48
 -11  -1  14 -149.50  201.29
 -11   1  14  182.16  200.02
 -11  -1  14  110.82  195.85
  11  -1 -14 -116.21  196.39
  11   1 -14  169.89  194.91
  11  -1 -14 -493.70  196.95
  11   1 -15  111.59  227.16
  11   1 -15  -96.80  258.49
  11  -1 -15  -64.14  290.56
  11  -1 -15 -132.62  239.46
 -11  -1  15  148.36  190.53
 -11  -1  15   29.79  265.64
 -11   1  15   86.47  213.63
  11  -1 -16  529.32  233.87
  11   1 -16  527.72  279.96
 -11  -1  16  315.91  184.70
 -11   1  16  664.49  238.19
  11  -1 -16  534.04  299.23
  11  -1 -17 -227.89  244.68
  11  -1 -17  -49.23  248.22
  11   1 -17 -318.94  247.41
 -11  -1  17 -159.62  257.13
 -11  -1  17   75.98  248.10
 -11   1  17 -174.32  252.71
  11   1 -18   41.25  233.89
 -11  -1  18 -144.04  247.38
  11  -1 -18  346.84  235.53
 -11   1  18   10.95  243.27
  11   1 -18  -39.67  238.48
  11  -1 -18 -182.35  239.08
 -11  -1  18 -411.29  238.83
  11  -1 -19 -352.10  312.36
  11  -1 -19  -74.31  237.86
 -11   1  19   42.92  284.28
  11   1 -19   48.56  234.46
  11  -1 -19 -198.18  204.58
 -11  -1  19   49.02  218.74
  11   1 -19  227.15  251.99
 -11  -1  19  353.93  274.32
 -11  -1  20   13.04  248.81
  11   1 -20 -181.01  248.27
  11   1 -20  140.78  243.01
  11  -1 -20 -181.65  247.81
 -11   1  20 -120.22  251.07
  11  -1 -20 -236.47  244.79
 -11  -1  20  -93.16  253.57
  11   1 -21  -75.81  228.30
  11  -1 -21 -176.84  218.06
 -11  -1  21   63.50  183.30
 -11   1  21  325.50  306.82
  11  -1 -21  227.77  289.89
  11  -1 -21  420.00  224.43
 -11  -1  21   80.51  276.39
 -11   1  22  -47.90  287.95
  11   1 -22   95.36  220.79
  11  -1 -22   48.95  223.01
  11  -1 -22  -71.55  231.79
  11  -1 -22  -38.60  262.56
  11   1 -22  137.71  243.33
  11   1 -23 -250.57  195.79
 -11   1  23  225.75  196.01
 -11   1  24  213.49  267.34
  11   2  -1  284.37  188.45
  11  -2  -1  369.07  153.06
  11  -2  -1  386.47  317.11
 -11   2   1  523.62  126.87
  11   2  -1  294.39  203.35
  11   2  -1  630.21  168.30
 -11   2   1  598.75  237.99
 -11  -2   1  426.69  121.01
 -11  -2   1  810.54  285.17
  11  -2  -1  261.08  102.29
  11   2  -2  -43.88  190.79
  11  -2  -2 -188.11  177.38
 -11   2   2 -170.29  178.26
 -11  -2   2 -150.36  177.76
  11  -2  -2  -69.63  177.33
 -11  -2   2  107.13  178.00
 -11   2   2  -56.20  176.03
  11   2  -2 -127.33  180.41
  11   2  -2  120.77  180.49
 -11   2   3  514.25  147.57
 -11  -2   3  324.20  206.49
 -11  -2   3  221.47   91.55
  11  -2  -3  306.91  251.05
  11   2  -3  286.87  212.05
 -11  -2   4  824.04  273.19
  11   2  -4  603.69  214.89
 -11  -2   4  581.68  133.72
 -11   2   4  566.50  271.03
 -11   2   4  862.45  182.23
  11  -2  -4 1022.03  269.43
  11   2  -4  727.53  234.45
  11  -2  -5  208.22  232.60
  11   2  -5  135.66  214.72
 -11  -2   5  227.77  260.73
 -11   2   5  519.09  214.25
 -11   2   5  475.88  163.75
  11   2  -5  278.46  147.78
 -11   2   6 -108.24  153.14
  11  -2  -6  469.87  313.82
 -11   2   6  107.81  184.62
  11   2  -6   -5.08  169.45
  11   2  -7  156.79  212.74
 -11   2   7  629.89  184.12
  11  -2  -7  841.66  335.42
 -11  -2   7  756.09  114.57
  11   2  -7  673.73  191.39
  11   2  -8  210.97  201.66
 -11  -2   8  471.27  265.40
  11  -2  -8  498.37  287.19
 -11   2   8  309.24  169.80
 -11   2   8  429.12  263.25
  11   2  -8  173.30  204.88
  11   2  -9 -120.15  195.81
  11  -2  -9  212.13  260.99
  11   2  -9  374.71  231.16
 -11   2   9  470.29  190.82
 -11  -2   9  272.21  247.02
 -11  -2  10  -22.20  198.75
 -11   2  10 -122.83  196.92
  11  -2 -10 -109.60  203.18
  11   2 -10  -71.24  198.29
  11   2 -10  115.26  197.81
  11   2 -10  161.02  207.21
 -11   2  10 -123.97  198.75
  11   2 -10   -4.75  206.39
 -11   2  11  148.01  196.45
  11  -2 -11   67.54  203.29
  11   2 -11 -112.16  197.73
  11   2 -11   62.28  197.23
 -11   2  11  -42.51  198.48
  11   2 -11 -381.31  205.77
  11  -2 -12  408.04  245.91
 -11   2  12  539.25  223.15
  11  -2 -12  -94.26  221.96
  11   2 -12   66.25  147.65
 -11   2  12  251.38  242.76
  11   2 -13  -71.18  192.81
  11  -2 -13  -42.70  199.56
 -11  -2  13  245.32  194.88
 -11  -2  13   61.76  195.48
 -11   2  13 -123.29  194.93
  11  -2 -14  294.55  261.79
 -11  -2  14   47.96  227.94
 -11   2  14   21.09  238.29
 -11  -2  14   14.02  260.18
  11   2 -15 -129.34  199.22
 -11  -2  15 -103.73  196.32
  11  -2 -15  149.37  194.26
 -11   2  15 -104.41  194.52
  11  -2 -15  -84.53  199.76
  11   2 -15 -128.31  191.88
  11   2 -16   62.83  208.49
  11  -2 -16  117.16  249.74
  11  -2 -16  278.02  285.90
 -11   2  16   72.68  239.91
 -11  -2  16   94.43  210.10
 -11  -2  16  -81.14  185.12
  11   2 -16  157.40  225.43
 -11   2  17  564.76  257.81
 -11  -2  17  144.30  239.10
  11  -2 -17  133.41  315.73
  11   2 -17  284.64  230.72
  11  -2 -17  140.58  176.57
 -11   2  18  244.21  251.06
  11  -2 -18  -74.26  247.88
  11  -2 -18 -245.02  258.46
  11  -2 -19 -328.74  236.34
  11  -2 -19  314.93  225.88
  11  -2 -19  118.34  228.75
 -11  -2  19 -119.15  235.72
  11   2 -19 -165.65  231.30
 -11   2  19  -45.60  229.29
  11  -2 -20 -483.28  226.18
  11   2 -20  100.30  229.21
  11  -2 -20 -321.29  224.26
 -11  -2  20 -127.14  228.21
 -11   2  20  -11.33  227.77
 -11  -2  20  316.80  234.58
 -11  -2  21  316.96  232.06
  11  -2 -21   94.45  325.85
  11   2 -21 -194.59  207.96
 -11  -2  21  105.61  275.86
  11  -2 -21  161.07  213.80
  11   2 -21   58.49  226.02
  11  -2 -22  169.06  302.50
 -11  -2  22    0.79  237.80
  11  -2 -22  207.29  275.67
 -11  -2  22   -5.05  268.85
 -11  -2  23  -71.17  216.18
  11  -2 -23  183.34  210.76
  11   2 -23 -110.01  212.94
  11  -3  -1   46.15  103.82
 -11  -3   1  156.38   94.41
  11   3  -1  180.72  183.00
 -11  -3   1    4.87  271.55
 -11   3   1  342.79  133.75
  11  -3  -1  -19.74  284.66
 -11   3   1   75.34  202.19
 -11  -3   2   33.48   91.81
  11   3  -2 -178.46  181.40
 -11   3   2  -57.34  225.23
  11  -3  -2   13.46  158.26
  11  -3  -2  411.50  332.41
 -11   3   2  240.57  130.72
 -11  -3   2  137.49  239.39
  11  -3  -3  -16.94  150.54
 -11  -3   3 -346.88  150.50
  11  -3  -3  141.57  149.33
  11   3  -3  173.70  151.23
  11   3  -4   -2.00  114.98
  11   3  -4  -51.54  217.00
 -11  -3   4 -142.48  246.49
  11  -3  -4  220.43  243.98
  11  -3  -4   66.33  168.00
  11  -3  -5 -317.95  120.58
  11   3  -5   38.86  132.14
  11   3  -5  186.71  123.53
 -11  -3   5   53.40  122.02
  11   3  -6   59.40  188.22
 -11   3   6  618.55  228.58
  11   3  -6  284.07  171.21
  11  -3  -6  104.89  219.14
 -11  -3   6  182.87  283.78
  11   3  -6  -23.73  213.83
  11  -3  -7 -166.85  165.88
  11   3  -7   55.27  179.98
 -11   3   7 -116.93  166.73
 -11   3   7  -56.59  162.57
  11  -3  -7  183.74  167.51
 -11  -3   7   75.83  167.46
  11   3  -7 -235.33  169.83
 -11   3   8   34.15  118.68
  11  -3  -8  391.28  262.97
 -11   3   8  154.07  257.70
  11   3  -8   11.37  202.72
  11   3  -8 -126.93  202.13
  11   3  -8  296.48  223.91
  11   3  -9  -49.86  211.53
 -11   3   9  285.81  142.32
  11  -3  -9  356.40  306.29
 -11  -3   9  456.84  267.73
 -11   3   9  205.09  252.67
  11   3  -9   30.04  163.32
 -11   3  10 1232.28  265.28
  11   3 -10  890.29  194.02
 -11  -3  10 1256.51  302.22
  11  -3 -10  881.34  332.08
 -11   3  10  658.53  203.99
  11   3 -11 1320.04  285.93
 -11   3  11 1227.42  362.12
  11  -3 -11  798.71  303.73
  11   3 -11 1044.21  195.79
 -11  -3  11 1319.30  336.00
 -11   3  11  887.57  170.29
  11  -3 -11  440.48  187.22
 -11   3  12  222.38  173.99
 -11  -3  12 -118.47  230.85
  11   3 -12  248.42  158.85
  11   3 -12  198.09  189.31
 -11   3  12  494.81  300.29
 -11  -3  13   34.46  193.98
 -11   3  13  -63.32  187.66
  11  -3 -13 -561.59  197.88
  11   3 -13   37.46  194.35
  11   3 -13 -172.03  203.40
  11  -3 -14 -171.07  199.17
 -11   3  14   45.36  189.83
  11   3 -14  -34.99  204.08
 -11  -3  14    2.27  195.60
  11  -3 -15  102.32  254.22
 -11  -3  15  -77.89  213.63
 -11  -3  15  549.51  323.76
  11   3 -15  138.08  205.32
 -11   3  15  -49.93  189.84
 -11   3  16  153.87  182.95
 -11  -3  16   70.20  301.40
  11   3 -16  -60.49  215.88
 -11  -3  16   24.69  232.69
  11  -3 -17  127.07  172.49
 -11   3  17  287.24  167.08
  11   3 -17 -383.80  209.23
 -11   3  18  118.94  197.47
  11   3 -18 -346.44  205.84
  11  -3 -18  184.41  201.60
 -11  -3  18 -197.46  203.70
  11   3 -18 -173.91  205.53
  11  -3 -19   73.90  228.05
  11   3 -19  106.57  232.44
 -11   3  19 -284.74  225.09
 -11   3  20   36.81  203.23
 -11   4   1 -202.14  182.67
  11   4  -1  144.34  183.21
  11   4  -2   14.88   95.21
  11   4  -3   77.39  228.61
 -11   4   3   21.99  189.72
 -11   4   4   -5.90  185.50
 -11   4   4  -36.92  144.30
 -11  -4   4 -149.33  287.34
  11   4  -4  267.83  220.39
  11   4  -5  257.07  212.08
 -11  -4   5  343.14  191.08
  11  -4  -5  247.15  241.81
 -11   4   5   83.01  150.01
 -11   4   5  165.92  207.17
 -11   4   6  275.07  284.54
  11   4  -6  -50.91  170.64
 -11   4   7  229.95  231.83
  11   4  -7 -140.47  199.23
 -11   4   8  105.44  148.24
  11   4  -8  -34.20  178.40
 -11   4   8  470.36  279.74
  11  -4  -9  419.41  137.25
  11   4  -9   -3.65  191.06
 -11   4   9  118.29  130.87
 -11   4   9 -154.31  258.90
 -11   4  10  121.27  283.93
  11  -4 -10  337.65  295.27
  11   4 -10   80.11  192.81
 -11  -4  10 -352.74  252.37
  11   4 -11   37.51  171.36
  11   4 -11   96.98  163.33
  11  -4 -11  145.52  281.69
 -11  -4  11  317.86  265.72
  11  -4 -12   36.08  175.25
 -11  -4  12 -303.17  170.16
  11   4 -12  156.23  177.33
 -11  -4  12   71.67  171.65
  11   4 -12 -170.19  170.74
 -11  -4  13  232.69  164.25
 -11  -4  13 -243.61  163.52
  11  -4 -13 -210.45  168.24
  11   4 -13 -127.95  169.63
  11  -4 -14 -481.20  323.18
 -11  -4  14  -63.54  315.07
 -11  -4  15  453.89  349.38
 -10   0   1   43.74  233.27
  10   0  -1    2.79  237.12
 -10   0   1 -100.11  238.83
  10   0  -1 -205.35  230.49
  10   0  -2   94.19  185.90
 -10   0   2 -135.34  176.98
  10   0  -2  198.30  229.82
  10   0  -2   18.44  106.72
 -10   0   3  173.63  129.74
  10   0  -3  393.90  232.90
 -10   0   3   62.32  171.72
  10   0  -3 -171.45  122.39
 -10   0   3  -17.99   84.48
  10   0  -4  609.17  151.24
  10   0  -4 1054.59  218.01
 -10   0   4  914.27  214.97
  10   0  -5 -213.00  212.25
  10   0  -5 -133.62  220.79
 -10   0   5   -5.98  214.14
 -10   0   5 -158.09  219.25
 -10   0   5  -28.63  212.60
 -10   0   6  529.33  187.34
 -10   0   6  245.86   89.98
 -10   0   6  526.79  159.44
  10   0  -6  478.48  122.12
  10   0  -6  470.70  227.78
  10   0  -7   86.57  220.89
 -10   0   7  -53.91  219.18
 -10   0   7 -118.91  226.44
  10   0  -7   24.00  219.56
 -10   0   8  213.87   87.61
  10   0  -8  392.36  130.41
  10   0  -8  351.70  249.40
 -10   0   9   33.13  253.94
  10   0  -9 -235.38  248.79
 -10   0   9  -45.23  256.66
  10   0  -9  163.26  253.29
  10   0 -10  -36.01  242.98
  10   0 -10   70.47  252.60
 -10   0  10 -122.78  246.43
 -10   0  10   80.95  251.29
  10   0 -10 -184.23  245.00
 -10   0  10   13.30  252.15
 -10   0  11 -171.01  227.23
 -10   0  11  -87.29  220.78
  10   0 -11    4.43  215.50
 -10   0  11  -16.06  227.67
 -10   0  11   38.73  223.31
 -10   0  12  223.79  134.64
 -10   0  12  310.45  241.13
  10   0 -12  248.64  173.48
 -10   0  13   73.31  242.04
 -10   0  13   26.47  244.42
  10   0 -13  -28.30  239.02
 -10   0  13  -63.33  238.33
  10   0 -13 -300.70  229.44
  10   0 -13  154.94  232.21
 -10   0  14  709.11  157.85
 -10   0  14  958.80  282.05
 -10   0  14  393.88   96.30
  10   0 -14 1074.54  227.25
  10   0 -14  615.99  275.68
  10   0 -14  747.46  302.54
 -10   0  15   58.71  276.22
 -10   0  15 -140.95  264.95
  10   0 -15 -438.50  261.52
 -10   0  15  409.42  271.14
  10   0 -15  102.84  272.84
 -10   0  16  -24.11  307.50
 -10   0  16  -67.54  310.76
  10   0 -16 -100.30  308.85
  10   0 -16 -311.19  297.06
  10   0 -17   -0.11  182.72
 -10   0  17  338.33  252.82
  10   0 -17  -84.37  282.56
 -10   0  17   98.90  146.25
  10   0 -17 -233.63  288.35
  10   0 -18 -275.99  169.84
 -10   0  18   38.85  169.77
  10   0 -19  112.25  244.78
  10   0 -19 -229.81  244.33
  10   0 -19   15.27  249.72
 -10   0  19   49.62  249.99
  10   0 -20  -23.16  262.96
  10   0 -20 -127.61  266.62
 -10   0  20 -164.10  260.90
 -10   0  20   10.55  267.37
  10   0 -20  118.87  262.01
 -10   0  21    1.08  140.91
  10   0 -21 -159.94  143.42
  10   0 -22  297.30  245.38
 -10   0  22  -29.88  236.39
 -10   0  22  146.88  131.67
 -10   0  23   36.50  200.12
  10   0 -23 -171.56  200.14
 -10   0  23   77.81  193.51
  10   0 -24   76.48  218.81
  10   0 -24 -328.71  213.19
 -10   0  25 -297.01  222.11
  10   1  -1 1640.14  245.92
 -10   1   1 1138.01  204.34
  10  -1  -1 1861.92  301.03
 -10  -1   1 1938.31  259.75
  10  -1  -1 2173.44  245.99
 -10   1   1 1890.31  270.03
  10   1  -1 1594.51  210.28
  10   1  -1 2516.10  352.65
  10   1  -2   62.73  269.64
  10  -1  -2  344.59  107.29
  10   1  -2  192.93  162.09
  10  -1  -2  525.92  171.69
 -10  -1   2  241.57  198.14
  10  -1  -2  362.97  231.56
 -10   1   2  453.32  156.64
  10   1  -3 2166.64  264.86
  10   1  -3  753.79  296.52
  10  -1  -3 1761.67  196.71
  10  -1  -3 2107.14  345.05
  10   1  -3 1414.84  163.01
 -10  -1   3 2534.78  377.77
 -10   1   3 2815.59  303.87
  10   1  -4  177.83   75.90
 -10  -1   4  125.46  116.34
  10   1  -4  298.28  148.50
 -10   1   4   19.59  177.27
  10   1  -4  120.74  181.17
 -10   1   4  198.10  176.81
 -10  -1   4  178.81  205.64
 -10   1   4   84.13   85.64
  10  -1  -4  148.21  247.90
  10   1  -5   45.87   65.71
  10  -1  -5  -15.93  259.24
 -10   1   5 -160.78  195.93
  10  -1  -5  131.71   96.25
 -10   1   5   82.25  149.39
 -10  -1   5  100.67  188.82
  10   1  -5  183.05  148.20
  10   1  -5  132.82  210.74
 -10   1   6 1314.03  114.27
  10  -1  -6 1049.78  313.87
  10   1  -6 1282.38  178.32
 -10   1   6 1295.87  258.08
 -10   1   6 1186.19  219.05
  10   1  -6  906.33  235.54
 -10  -1   6 1462.03  274.03
  10   1  -6  785.81  114.71
  10  -1  -7 2567.32  426.46
 -10  -1   7 3206.88  404.71
  10   1  -7 2068.78  293.44
  10  -1  -7 2635.53  176.34
  10   1  -7 2830.08  441.67
 -10   1   7 2384.86  335.68
 -10   1   7 3461.72  344.92
  10  -1  -8  -45.69  224.76
 -10  -1   8 -173.92  221.69
  10  -1  -8   40.93  224.41
  10   1  -8 -195.43  221.39
 -10   1   8 -183.56  220.96
 -10   1   8   56.14  225.44
  10   1  -8  -76.76  223.87
  10   1  -8 -280.22  221.52
 -10  -1   8  -60.40  224.57
 -10   1   9   84.43   72.20
 -10  -1   9 -109.51  129.25
 -10   1   9  150.63  180.07
  10   1  -9 -140.92  121.60
  10   1  -9  -58.53  201.50
  10  -1  -9   -6.43  253.03
 -10   1   9  122.35  161.35
 -10   1  10   52.98  204.42
  10   1 -10  346.15  137.61
  10   1 -10  101.66  196.07
 -10  -1  10  362.49  211.48
 -10   1  10  348.01  186.17
 -10   1  10  447.73   89.32
 -10  -1  10  334.22  145.21
  10  -1 -10  594.32  290.46
  10   1 -10  170.16  240.67
  10   1 -11 -338.23  211.87
  10   1 -11  -76.75  213.93
 -10  -1  11  131.66  213.09
 -10   1  11  540.75  211.79
 -10   1  11  -98.30  215.91
  10   1 -11  116.93  218.34
  10  -1 -11 -289.06  213.39
 -10   1  12   50.78  178.16
 -10  -1  12  251.51  172.08
 -10   1  12   98.55  164.36
  10   1 -12   66.44  145.08
  10  -1 -12  232.55  259.99
  10  -1 -13  107.66  226.73
 -10   1  13   15.98   54.90
 -10  -1  13  112.10  205.18
  10   1 -13  -50.23  169.95
  10   1 -13   19.65  129.80
 -10  -1  13  210.27  174.72
  10   1 -13   -3.49  217.91
 -10   1  13  -17.69  186.61
  10  -1 -13  126.83  211.43
  10  -1 -13  428.34  256.96
  10   1 -14 -246.57  240.12
 -10  -1  14  221.34  241.37
  10  -1 -14  -34.10  239.10
 -10   1  14   36.76  245.41
  10   1 -14 -197.19  244.99
  10  -1 -14 -222.02  240.93
  10  -1 -14  -28.23  243.05
  10   1 -14 -100.16  235.62
 -10  -1  14  143.09  248.89
  10   1 -15   77.62  242.99
  10  -1 -15  443.60  238.08
  10  -1 -15 -172.03  219.89
 -10  -1  15  -70.43  213.98
  10   1 -15   36.81  123.75
 -10  -1  15  110.85  213.79
 -10   1  15   20.50  204.89
  10   1 -16 -258.38  235.45
  10  -1 -16 -228.27  232.45
 -10  -1  16   19.50  245.18
  10  -1 -16   60.53  235.92
  10   1 -16   91.24  237.08
 -10   1  16  -43.22  239.78
  10   1 -17  -87.94  127.89
  10   1 -17   52.43  232.93
  10  -1 -17  338.67  225.05
 -10   1  17  241.18  231.14
 -10   1  17  -10.44   66.48
  10   1 -17  -51.79  211.17
  10  -1 -17   -2.29  215.92
 -10  -1  17   48.97  180.75
 -10  -1  17  398.30  249.44
  10  -1 -18  211.56  271.61
  10  -1 -18  501.27  289.88
 -10   1  18  274.55  278.97
  10   1 -18  232.80  244.92
 -10  -1  18  465.15  253.68
 -10  -1  18   -7.21  193.37
  10  -1 -18  163.58  215.58
  10   1 -18  -18.08  208.78
  10   1 -19   83.42  240.36
  10   1 -19  230.12  242.07
 -10   1  19   81.38  250.85
  10  -1 -19 -148.02  241.95
  10   1 -19   58.32  237.36
 -10  -1  19 -231.34  248.20
  10  -1 -19  -73.18  244.68
 -10  -1  19 -332.27  243.65
  10  -1 -19  130.83  238.17
 -10   1  19   13.38  244.31
  10  -1 -20  -39.77  259.07
 -10  -1  20  -17.50  259.69
 -10  -1  20 -202.53  262.11
  10   1 -20 -254.81  252.87
 -10   1  20 -115.28  259.44
  10   1 -20  -35.83  257.76
  10  -1 -21 -114.69  224.80
 -10  -1  21 -129.66  229.10
 -10   1  21   -6.19  228.05
  10  -1 -21   62.93  227.26
  10  -1 -21 -364.52  228.49
  10   1 -21  227.79  222.82
  10   1 -21  -91.06  227.59
 -10   1  22  201.37  293.50
  10   1 -22 -225.18  203.71
  10  -1 -22 -243.71  218.27
  10  -1 -22 -102.97  267.14
  10   1 -22  187.59  260.05
  10   1 -22  322.29  147.32
  10   1 -23   18.27  193.78
  10  -1 -23 -168.77  197.21
  10  -1 -23  -19.86  196.59
 -10   1  23  131.31  196.97
  10   1 -23 -189.29  197.97
  10   1 -24 -323.02  320.54
  10   1 -24  666.76  329.50
  10  -1 -24   -1.88  326.69
 -10  -1  24 -170.56  321.44
  10  -1 -24 -142.20  327.77
 -10   1  24  393.51  326.66
  10   1 -25   45.65  265.00
  10  -1 -25 -280.78  272.00
  10   2  -1  876.71  183.55
 -10   2   1  826.11  227.70
  10  -2  -1  583.76  338.45
 -10   2   1  875.68  144.85
  10   2  -1  807.20  229.50
 -10  -2   1  573.42  132.55
  10   2  -1  585.90   91.74
  10  -2  -1  779.37  148.46
  10  -2  -1  773.28  128.80
  10   2  -1  796.03  244.44
  10  -2  -1  514.55  114.02
 -10  -2   1  750.61  261.30
 -10  -2   2 1469.83  335.99
  10  -2  -2 1133.79  346.05
  10   2  -2  961.47  201.94
 -10   2   2 1183.39  258.69
  10   2  -2  882.83  216.28
 -10  -2   2  725.22  136.27
  10  -2  -2  966.05  130.03
  10   2  -2  846.84  222.55
 -10   2   2 1379.05  166.09
  10   2  -3  -96.56  163.87
 -10   2   3  -21.33  134.18
  10   2  -3    4.19  153.30
 -10  -2   3  327.52  191.39
  10  -2  -3  285.56  263.83
  10  -2  -3  232.00   78.47
 -10   2   4  302.77  142.77
  10  -2  -4  575.37  272.17
  10   2  -4   43.24  211.11
 -10   2   4  350.33  183.49
  10  -2  -5  -77.61  169.78
 -10  -2   5  136.82  166.61
  10  -2  -5   20.26  166.35
 -10   2   5   46.59  163.16
  10   2  -5  181.05  168.27
  10  -2  -6  699.92  269.83
 -10  -2   6  633.87  261.14
 -10   2   6  483.24   64.25
  10   2  -6  723.36  173.69
 -10   2   6  552.05  152.67
  10   2  -6  804.75  195.64
  10   2  -7 2343.27  267.25
 -10   2   7 2828.95  289.04
  10   2  -7 2885.37  416.46
 -10   2   7 3167.39  336.74
  10  -2  -7 2193.43  436.27
  10   2  -7 1956.94  120.57
 -10  -2   7 2619.46  420.97
 -10  -2   8  450.12   97.74
  10  -2  -8  199.33  291.16
  10   2  -8  922.51  260.44
  10   2  -8  501.99  182.56
 -10  -2   8  937.19  272.94
 -10   2   8  410.96  262.85
 -10   2   8  840.70  214.27
 -10   2   9 1357.63  285.66
  10   2  -9  839.74  292.35
  10   2  -9  372.73   64.03
 -10   2   9 1817.89  261.64
  10   2  -9 1079.70  269.62
 -10  -2   9  863.17  326.12
  10   2  -9  982.91  196.55
  10   2  -9  616.26  100.04
  10  -2  -9  778.37  305.79
  10   2 -10 -163.97  142.42
 -10  -2  10  376.46  257.83
 -10   2  10   -5.01  221.31
  10   2 -10   27.29   59.15
  10   2 -10   99.30  210.18
 -10   2  10 -118.23  203.93
 -10  -2  11  392.90  228.14
 -10   2  11  762.80  214.52
  10   2 -11  596.78  135.55
 -10   2  11  478.53  225.96
  10  -2 -11  145.02  168.03
  10   2 -11  214.59   44.45
  10  -2 -11  589.61  233.38
 -10   2  12  968.23  231.99
 -10   2  12  460.72  251.98
  10   2 -12  441.21   50.79
  10  -2 -12  188.73  204.79
 -10  -2  13  627.73  239.90
  10   2 -13  962.02  277.96
  10  -2 -13  211.77  253.17
  10  -2 -13  362.76  228.85
  10  -2 -13  282.84  192.15
 -10   2  13  956.33  237.09
  10   2 -13  450.56  196.64
 -10  -2  13  465.89  279.69
  10  -2 -14 1393.70  345.54
  10   2 -14 1215.53  272.07
  10   2 -14  837.27   74.72
  10   2 -14 1399.40  326.15
 -10  -2  14 1465.86  331.12
 -10   2  14 1695.71  289.27
 -10  -2  14 1800.62  341.14
 -10   2  15  502.71  233.82
 -10  -2  15  -76.25  214.49
  10  -2 -15   -9.48  248.19
  10   2 -15  370.45  242.25
  10  -2 -15  222.50  249.55
 -10   2  16  650.95  223.69
  10  -2 -16  428.92  277.09
 -10  -2  16  -28.97  275.85
 -10  -2  16  -80.77  207.02
  10  -2 -16   28.88  169.51
  10   2 -16  566.50  348.50
 -10  -2  17 -111.16  232.22
 -10   2  17  133.51  231.40
  10  -2 -17   47.98  233.01
  10  -2 -17   23.71  229.29
  10   2 -17  160.48  234.41
 -10  -2  17 -354.85  237.88
  10   2 -18 -191.51  230.27
 -10   2  18   32.32  228.10
 -10  -2  18 -473.18  235.50
 -10  -2  18 -222.55  229.43
  10  -2 -18 -130.74  225.56
  10  -2 -18   78.54  234.95
  10  -2 -19  106.93  233.72
  10   2 -19 -162.95  246.62
 -10   2  19  -46.40  218.73
  10  -2 -19  446.36  281.79
 -10  -2  19  216.94  262.03
 -10  -2  20  588.38  274.94
  10   2 -20  193.65  246.58
  10  -2 -20   19.46  295.27
  10   2 -20  160.03  278.94
 -10   2  20  182.17  240.65
 -10  -2  20  403.43  265.04
  10   2 -21 -250.98  257.66
  10  -2 -21 -157.24  182.04
 -10  -2  21  161.05  242.19
 -10  -2  21  623.73  289.92
 -10   2  21  299.21  212.91
  10  -2 -21  797.50  290.27
  10  -2 -21   92.05  242.98
  10   2 -21 -105.27  198.63
  10  -2 -22 -180.82  207.80
 -10  -2  22  -83.15  208.50
  10   2 -22  444.66  261.04
  10  -2 -22  237.91  265.48
  10   2 -22   72.52  170.38
 -10   2  22  239.80  209.53
 -10  -2  22  -96.44  277.34
 -10   2  23  122.58  169.69
 -10  -2  23  -95.25  282.84
  10   3  -1 -349.51  104.96
 -10   3   1   66.93  104.04
 -10   3   1  166.20  105.57
  10  -3  -1 -155.55  102.55
  10  -3  -1  -41.50  106.27
 -10  -3   1 -139.20  105.49
  10   3  -1 -110.43  113.35
 -10   3   2  -25.48  115.64
  10  -3  -2   36.24   76.42
  10   3  -2  139.31  190.45
 -10   3   2 -114.46  218.24
  10  -3  -2   79.53  141.39
 -10   3   2  -37.75   69.22
  10   3  -2    0.93  117.27
 -10  -3   2  483.21  274.97
  10   3  -3   -2.61  113.64
  10  -3  -3 -329.68  112.83
 -10  -3   3 -128.78  113.18
  10   3  -3   16.17  121.46
 -10   3   3  198.69  112.20
  10   3  -4  156.35  186.31
  10   3  -4   37.05  121.96
 -10   3   4   37.24  187.59
  10   3  -4  -48.74  194.75
  10  -3  -4   64.66  284.81
 -10  -3   4   41.83  286.98
 -10   3   4  -47.71  118.90
 -10   3   5   98.97  194.92
 -10  -3   5  -76.95  196.29
  10  -3  -5  -64.91  194.41
  10   3  -5  -91.93  198.12
 -10   3   5 -107.80  191.63
  10  -3  -6  -41.92  153.87
  10   3  -6   21.34  156.24
 -10   3   6   54.44  155.18
 -10   3   6  -39.27  150.73
  10   3  -6   56.96  165.00
  10   3  -6  -97.13  156.90
  10  -3  -7  164.11  163.90
 -10   3   7  -27.76  159.40
 -10   3   7 -202.34  166.00
 -10  -3   7 -412.43  164.58
  10   3  -7  221.90  166.46
  10   3  -7  107.43  174.57
  10   3  -8   91.15  161.15
 -10  -3   8  260.70  261.91
  10   3  -8  153.25  221.54
 -10   3   8  222.67  133.48
 -10   3   8 -253.57  195.15
  10  -3  -8   27.72  214.71
  10  -3  -8  250.06  173.35
 -10   3   9  119.48  236.10
  10  -3  -9 -195.41  148.29
 -10   3   9  567.44  163.12
 -10  -3   9  207.17  281.34
  10   3  -9  -83.33  192.57
  10   3  -9   57.55  191.99
 -10   3  10  965.42  334.44
  10   3 -10 1498.30  279.48
  10   3 -10 1030.93  243.63
  10   3 -10 1417.17  250.08
 -10   3  10  760.50  217.31
  10  -3 -10  289.97  183.08
 -10  -3  10 1525.91  329.30
  10  -3 -10 1051.93  332.17
 -10   3  11  313.86  176.34
  10   3 -11  545.23  255.59
  10   3 -11  618.03  210.57
 -10   3  11 1208.70  301.62
 -10  -3  11  494.88  302.57
  10   3 -11  124.48  220.64
 -10  -3  12  155.28  256.53
  10   3 -12  179.04  223.76
 -10   3  12  180.33  170.52
  10  -3 -12  -13.06  291.30
  10   3 -12   83.74  215.74
 -10  -3  12  595.50  311.94
  10  -3 -13 -306.66  198.90
  10   3 -13 -216.78  201.38
 -10   3  13  125.39  188.55
  10   3 -13 -120.04  196.76
 -10  -3  13  352.27  195.64
 -10  -3  13  -21.98  194.23
  10  -3 -14   -0.44  304.05
  10   3 -14  256.43  236.59
 -10  -3  14  303.72  293.06
 -10   3  14  -61.78  169.20
 -10  -3  15  294.55  300.61
  10   3 -15  -32.46  223.04
 -10   3  15  112.10  176.97
 -10  -3  16   14.41  222.26
 -10   3  16 -219.96  215.87
  10   3 -16 -110.50  225.40
 -10  -3  16 -118.72  222.90
 -10   3  17  -88.40  188.41
  10  -3 -17 -394.02  325.29
 -10  -3  17  339.77  317.48
  10   3 -17  251.42  199.92
  10   3 -17  221.11  212.71
  10   3 -18 -175.98  233.31
 -10   3  18 -117.31  226.90
  10  -3 -18 -438.78  230.89
  10  -3 -19  216.46  230.42
 -10   3  19  192.83  224.89
  10   3 -19  162.68  213.85
  10   3 -20  -64.73  219.15
 -10  -3  20  383.87  302.94
  10  -3 -20  315.79  310.77
 -10   3  20  248.93  252.25
  10  -3 -21  220.77  263.70
  10   4  -1   15.36  194.22
 -10   4   1  -87.58  109.37
  10   4  -1  202.39  140.92
 -10   4   1  133.55  184.90
  10   4  -2 -140.96  241.06
 -10   4   2  151.90  123.89
  10   4  -3  113.52  206.40
 -10   4   3   94.72  129.18
 -10   4   3   80.64  203.00
  10   4  -4 -324.25  137.42
 -10   4   4   60.36  137.96
  10   4  -4  -71.08  142.85
 -10   4   4 -183.05  136.76
  10   4  -4    0.65  136.41
  10   4  -5  140.55  157.51
 -10   4   5  -23.39  168.44
  10   4  -5  -62.53  216.23
 -10  -4   6  -46.83  140.07
  10   4  -6    3.95  146.52
 -10   4   6 -100.05  142.56
 -10   4   6   97.05  140.60
  10   4  -6  -38.10  142.51
 -10   4   7  600.65  228.28
  10   4  -7  -34.39  170.25
 -10   4   7  417.64  169.12
  10   4  -7  186.09  210.09
 -10  -4   8 -158.70  212.04
 -10   4   8   97.90  161.18
 -10   4   8  116.21  288.76
  10   4  -8   92.31  168.41
  10   4  -8  344.83  193.09
 -10   4   9  -29.31  170.58
  10   4  -9  -88.02  167.80
 -10   4   9  113.31  162.25
 -10  -4   9 -234.12  164.93
  10   4  -9  171.74  171.30
  10   4 -10  -92.49  157.40
  10   4 -10  -32.59  193.13
 -10   4  10  165.39  277.82
  10   4 -10  206.56  192.13
 -10  -4  10  404.17  255.64
 -10  -4  11  331.23  240.49
 -10   4  11  -20.22  162.89
  10   4 -11  138.66  178.10
  10  -4 -11   89.65  329.74
  10  -4 -11  432.75  269.81
 -10  -4  12  329.02  254.52
  10  -4 -12  -34.58  366.24
 -10  -4  12   77.32  233.70
  10  -4 -13  403.17  366.00
 -10  -4  13 -139.84  309.54
 -10  -4  13    4.14  259.92
 -10  -4  14 -180.05  319.93
 -10  -4  15 -210.05  333.78
 -10  -4  16 -186.44  336.08
  10  -4 -16  169.14  344.37
  -9   0   1 -107.83  218.24
   9   0  -1   74.61  210.67
   9   0  -1 -112.66  216.78
  -9   0   1    3.38  212.98
   9   0  -2 -271.73  228.28
  -9   0   2 -174.97  236.69
  -9   0   2   16.49  232.72
   9   0  -2 -161.92  228.99
  -9   0   3 -237.43  220.92
   9   0  -3  151.92  213.38
   9   0  -3   25.45  213.41
  -9   0   3  -28.47  216.66
   9   0  -3   33.35  224.48
   9   0  -4  -94.62  102.44
  -9   0   4   78.26   75.56
  -9   0   4   12.69  166.50
   9   0  -4    2.37  207.00
  -9   0   5  378.13  219.83
   9   0  -5  490.08  244.91
  -9   0   5  608.14  188.19
  -9   0   5  571.68  100.68
  -9   0   6   44.26  202.60
   9   0  -6    1.18  203.87
   9   0  -6  -40.00  205.96
  -9   0   6 -117.72  209.46
   9   0  -7  551.64  264.52
   9   0  -7  383.37  116.17
  -9   0   7  584.27  128.29
  -9   0   7  734.28  187.67
   9   0  -8 -293.51  242.42
  -9   0   8  -58.63  248.52
  -9   0   8   95.12  242.00
   9   0  -8  -15.04  244.00
  -9   0   8   -2.97  249.56
  -9   0   9  643.16  247.66
   9   0  -9  563.86  234.33
   9   0  -9  367.14   96.82
  -9   0   9  385.21   90.53
  -9   0   9  457.21  157.08
  -9   0  10  -61.43  274.56
  -9   0  10   64.65  285.93
   9   0 -10 -415.14  270.08
  -9   0  10 -162.34  279.37
  -9   0  11 -493.59  190.43
  -9   0  11   44.91  194.38
   9   0 -11  -86.79  183.72
  -9   0  11   35.25  195.36
  -9   0  12 -109.86  283.10
  -9   0  12  -17.31  275.51
   9   0 -12  -80.11  276.00
  -9   0  12   16.67  277.65
   9   0 -12   76.90  265.29
  -9   0  13 1584.55  196.99
   9   0 -13 1124.97  300.24
  -9   0  13  673.63  117.79
  -9   0  13 1679.28  299.44
   9   0 -13 1616.12  289.35
   9   0 -13 1362.87  266.05
  -9   0  14   -1.93  255.10
   9   0 -14  -94.85  263.60
  -9   0  14   -1.91  266.88
   9   0 -14  281.82  253.20
  -9   0  14 -218.27  261.47
   9   0 -14   82.54  252.07
   9   0 -15  -23.31  156.28
  -9   0  15  100.31  157.22
  -9   0  15  -60.25  248.37
   9   0 -15   85.35  284.17
   9   0 -16    9.44  259.41
   9   0 -16 -148.19  250.74
  -9   0  16 -187.57  257.79
   9   0 -16   41.22  251.28
  -9   0  16  -58.35  248.63
  -9   0  16  126.46  258.79
  -9   0  17   68.86  153.14
   9   0 -17   91.49  203.82
  -9   0  17  397.50  214.83
  -9   0  18  148.19  210.31
  -9   0  18  -95.59  137.97
   9   0 -18  120.97  238.90
   9   0 -18   90.18  151.97
   9   0 -18  334.25  217.35
   9   0 -19  221.99  214.00
   9   0 -19   65.47  291.31
  -9   0  19   80.97  215.32
   9   0 -19  -93.82  230.61
   9   0 -20  176.76  201.17
  -9   0  20  -40.78  205.71
   9   0 -20 -287.32  204.33
  -9   0  21  -36.65  134.65
   9   0 -21   -7.46  212.96
  -9   0  21  129.76  225.50
   9   0 -22  -93.08  206.05
  -9   0  22  -64.98  210.56
   9   0 -22 -248.93  211.30
   9   0 -23  156.57  204.69
  -9   0  23  -86.40  196.43
  -9   0  23 -323.78  203.34
  -9   0  24   99.13  252.17
   9   0 -24  404.31  248.45
   9   0 -24  -24.00  177.25
   9   0 -24 -266.32  193.61
  -9   0  25  145.26  251.59
   9   0 -25   51.94  182.60
   9   0 -25   60.56  172.54
  -9   0  25  100.04  140.19
   9   0 -26  -79.44  224.12
  -9   0  26 -478.68  221.78
   9   0 -26  -65.65  216.19
   9  -1  -1 -165.91  232.85
   9   1  -1  -55.82  238.16
   9   1  -1   41.46  239.19
  -9  -1   1  -17.98  230.60
   9   1  -1  200.84  237.68
   9  -1  -1  118.41  235.17
  -9  -1   1 -175.10  232.28
   9   1  -1 -224.36  233.58
   9  -1  -1 -460.19  232.74
  -9   1   1   80.94  232.25
  -9   1   1 -145.51  237.75
  -9  -1   2  570.95  192.92
   9  -1  -2  319.10  104.94
  -9   1   2  754.72  205.57
  -9   1   2  725.64  123.92
   9   1  -2  452.04   97.97
   9  -1  -2  725.84  189.72
   9  -1  -2 1052.22  218.66
   9   1  -2  405.56  233.61
   9  -1  -2  340.63  101.62
   9   1  -2  618.87  151.13
   9   1  -3  434.30   94.88
   9   1  -3  422.39  176.66
   9  -1  -3  171.19   77.25
   9   1  -3  943.89  175.86
  -9  -1   3  357.90  260.07
   9  -1  -3  460.28  232.56
  -9  -1   3  490.46  106.66
  -9   1   3  668.46  195.37
  -9   1   4  728.63  219.72
   9  -1  -4  339.83   94.23
  -9   1   4  604.29  195.75
  -9  -1   4  -67.88  212.76
   9   1  -4  382.02  132.36
  -9   1   4  393.95  102.29
   9   1  -4  456.91   92.99
  -9  -1   4  362.98  123.43
   9   1  -4  480.39  220.67
   9   1  -5 -100.01  164.13
   9   1  -5  261.12  153.87
   9  -1  -5  152.04  260.19
   9   1  -5   25.97   66.40
   9  -1  -5  592.09  147.23
  -9   1   5   80.12  192.69
   9  -1  -5   65.77  129.73
   9  -1  -6 -127.35  166.21
   9   1  -6  112.08  154.20
   9   1  -6   32.86   55.81
  -9   1   6   69.46  182.80
   9  -1  -6 -424.69  248.80
  -9   1   6   98.04   63.92
  -9  -1   6  132.73  177.38
   9  -1  -6  153.96   69.17
  -9  -1   6  106.29  109.12
   9   1  -6   53.55   90.15
  -9  -1   7  -58.09  185.62
   9   1  -7   13.34  206.81
   9   1  -7   30.18  101.91
   9  -1  -7  122.12  243.59
   9  -1  -7   -9.58   56.38
   9   1  -8  -88.68  214.96
   9   1  -8   89.39  211.25
  -9   1   8 -143.67  216.28
  -9   1   8 -241.85  212.34
  -9  -1   8 -262.08  215.11
   9   1  -8    6.52  211.49
   9  -1  -8 -163.10  215.36
  -9   1   9  999.65  100.73
   9   1  -9  911.68  242.69
   9  -1  -9  756.32  264.89
   9   1  -9 1077.91  149.84
  -9   1   9  710.46  205.82
  -9  -1   9  770.28  183.23
   9   1  -9   -7.03  246.75
  -9   1   9  609.71  181.53
  -9   1  10   50.09  181.25
  -9   1  10 -158.01  184.67
   9  -1 -10 -259.15  183.26
  -9  -1  10  103.30  183.18
   9   1 -10 -177.54  182.96
   9   1 -10  -88.07  182.18
   9   1 -10  -39.13  187.35
  -9   1  10   50.95  187.59
  -9   1  11  467.89  209.61
  -9   1  11  888.82  219.48
   9  -1 -11  803.16  259.41
   9   1 -11  628.61  166.68
  -9  -1  11  552.71  244.17
  -9  -1  12  287.29  187.23
  -9   1  12 -222.55  185.52
   9   1 -12 -111.43  182.27
   9   1 -12   40.71  188.81
  -9   1  12  152.55  183.18
   9  -1 -12   -5.28  182.38
   9  -1 -12  -82.21  182.18
   9   1 -12  -93.13  187.47
   9  -1 -13  -49.21  179.58
   9  -1 -13   45.86  208.28
  -9  -1  13  487.97  223.95
   9  -1 -13  -35.87  213.25
   9   1 -13 -193.02  215.98
  -9   1  13   81.90  203.54
   9   1 -13 -100.39  212.63
  -9  -1  13  279.60  184.29
   9   1 -13  170.18  133.56
   9   1 -14  582.90  260.13
   9  -1 -14  167.43  218.22
   9  -1 -14  410.93  258.19
  -9  -1  14 -122.39  241.84
  -9  -1  14  276.35  170.57
  -9   1  14  299.09  179.42
   9   1 -14  512.20  228.43
  -9   1  15  300.34   76.42
   9   1 -15  153.18  100.78
   9  -1 -15  239.67  233.81
  -9  -1  15  354.65  232.23
  -9   1  15  195.12  201.18
   9  -1 -15  471.11  228.20
  -9   1  15  195.87   56.92
   9   1 -15  204.65  243.22
  -9  -1  15  411.95  194.77
  -9  -1  16 -281.75  216.59
  -9   1  16  182.66  211.12
  -9   1  16   26.61  206.23
   9   1 -16 -184.68  204.68
  -9  -1  16  342.76  209.49
   9   1 -16   32.30  208.13
   9  -1 -16  -43.30  208.75
   9  -1 -16 -306.77  204.60
   9  -1 -16 -107.51  210.19
  -9  -1  17  108.00  261.83
  -9   1  17  197.86   55.89
   9  -1 -17   14.67  248.43
   9   1 -17   34.46  151.43
   9   1 -17  -42.25  173.48
   9  -1 -17  245.62  202.11
  -9  -1  17 -196.61  214.72
   9  -1 -17  163.66  206.45
  -9   1  18  227.95  248.18
   9   1 -18 -215.15  222.73
  -9   1  18   11.56   89.18
   9  -1 -18  175.91  254.54
  -9  -1  18  126.85  259.31
   9  -1 -18  254.49  290.76
  -9  -1  18  273.30  220.19
   9   1 -18  -61.79  220.96
  -9   1  19   44.54  100.31
  -9  -1  19  -14.93  181.18
   9   1 -19  442.76  228.58
   9   1 -19   10.82  260.53
   9  -1 -19  -62.70  315.67
  -9   1  19 -342.13  245.48
  -9  -1  19  -36.92  252.37
   9   1 -20  472.39  253.14
  -9  -1  20  210.52  238.35
   9  -1 -20   91.25  249.93
   9   1 -20  240.79  147.47
  -9   1  20  933.62  305.20
  -9   1  20  294.06  104.21
   9  -1 -20 -157.26  243.80
  -9  -1  20  175.58  222.29
   9   1 -21   77.75  137.70
  -9  -1  21  -69.25  248.92
   9  -1 -21 -127.15  229.09
   9  -1 -21  149.80  204.19
   9  -1 -21  310.17  254.27
  -9   1  21 -116.75  272.50
   9   1 -21 -185.07  232.79
   9   1 -21  355.52  191.77
  -9   1  21   58.03   96.56
   9   1 -22  178.21  146.08
  -9  -1  22  -83.51  258.15
  -9   1  22   33.31  118.97
   9  -1 -22  -63.01  177.74
   9   1 -22  275.96  255.73
   9   1 -22  254.01  210.12
  -9   1  22  169.87  294.23
   9   1 -23   71.90  130.09
   9   1 -23   60.89  130.05
   9  -1 -23  144.04  131.81
  -9  -1  23  -24.17  130.82
  -9   1  23  -36.99  132.05
   9  -1 -23 -282.40  133.26
   9   1 -24  -38.25  203.85
   9  -1 -24  -94.91  204.36
  -9   1  24 -248.23  201.78
  -9  -1  24 -142.02  198.94
  -9   1  25   40.92  198.09
   9  -1 -25  259.89  201.11
   9  -1 -25 -175.52  199.78
  -9  -1  25  -18.07  194.34
   9   1 -25 -218.15  200.42
   9  -2  -1   -5.78   78.87
   9  -2  -1  116.45  128.92
  -9   2   1  -41.45   99.43
  -9  -2   1 -193.24  237.56
   9  -2  -1  -88.10  288.67
   9   2  -1  228.21   85.03
  -9   2   1  364.37  181.24
   9   2  -1   73.33  152.69
   9   2  -1  235.80  161.67
   9  -2  -1  152.91   93.10
  -9   2   2  117.89   85.16
  -9  -2   2  288.82  222.77
   9  -2  -2  -14.76   79.95
  -9   2   2 -192.83  185.93
   9   2  -2  104.49  154.91
   9  -2  -2   88.67  295.79
   9   2  -2   55.06  160.55
   9   2  -2 -176.91  180.04
   9  -2  -2  -23.85   96.73
   9   2  -2  161.72   75.67
   9   2  -3  283.71  157.16
   9  -2  -3 -189.65  155.67
  -9  -2   3 -147.36  155.30
  -9   2   3   73.85  157.28
  -9   2   3   68.64  151.61
  -9   2   3  -27.50  154.10
   9   2  -3   47.57  163.80
   9   2  -3 -222.29  164.18
   9  -2  -4 1320.22   99.58
  -9  -2   4 1052.55  312.64
   9   2  -4 1442.40  220.94
   9   2  -4 1272.15  121.15
   9  -2  -4 1190.08  310.49
  -9   2   4 1488.03  160.61
  -9   2   4 1153.06  164.43
  -9   2   5   16.85   64.98
   9  -2  -5  -55.17   65.80
  -9  -2   5   11.19   66.63
  -9   2   5  -78.09   67.90
   9   2  -5  310.44   67.13
  -9   2   5 -163.36   66.33
   9   2  -5 -134.35   70.47
   9  -2  -5  -43.54   66.89
  -9  -2   6  547.61  269.38
   9  -2  -6  650.68  257.01
   9   2  -6  614.68  179.47
  -9   2   6  619.59  168.87
   9   2  -6  513.18   70.93
   9   2  -6  899.43  239.21
  -9  -2   7 4053.28  494.06
   9   2  -7 2711.62  393.22
   9   2  -7 2458.41  412.80
  -9   2   7 2764.50  459.81
   9   2  -7 3020.34  421.26
   9  -2  -7 3419.00  480.32
  -9   2   7 4403.35  332.27
   9   2  -8  933.41  300.37
   9  -2  -8 1113.70  366.71
   9  -2  -8  950.73  229.69
   9   2  -8  995.27  250.31
   9   2  -8  647.65   94.72
   9   2  -8 1033.12  294.55
  -9  -2   9 -256.54  217.35
   9  -2  -9  -75.74  259.65
   9   2  -9  201.67  160.68
  -9   2   9   -9.80  178.47
   9   2  -9   23.17   49.83
  -9   2   9   84.59  217.36
   9   2  -9  199.87  177.27
   9   2 -10  228.40  141.62
  -9  -2  10   96.41  236.64
  -9   2  10  181.90  224.93
  -9   2  10  -95.80  170.16
  -9  -2  11  -87.49  203.63
   9  -2 -11 -199.76  159.77
  -9   2  11  123.46  183.05
   9  -2 -11  -88.97  201.72
  -9   2  11  213.84  205.48
   9   2 -11  394.18  156.10
   9   2 -11  207.99   33.72
   9  -2 -12   17.85  227.89
  -9   2  12  302.04  194.59
   9   2 -12  343.72  170.06
  -9  -2  12  801.66  291.19
   9  -2 -12  316.49  238.66
  -9   2  13 3099.31  348.37
   9  -2 -13 2183.96  424.06
   9  -2 -13 2338.18  377.37
  -9  -2  13 2460.25  397.69
  -9  -2  13 2658.29  399.83
   9   2 -13 2716.67  371.50
   9   2 -13 1970.60  358.45
  -9   2  14 2223.03  322.42
   9  -2 -14 1140.98  315.75
  -9  -2  14 1716.66  294.00
  -9  -2  14 1509.12  341.51
   9   2 -14 2257.32  332.99
   9   2 -15  333.44  215.96
   9  -2 -15  622.71  279.03
  -9  -2  15  527.34  245.61
  -9   2  15  275.48  209.66
   9  -2 -15   85.12  184.51
   9   2 -15  223.27   46.84
   9  -2 -15  127.91  160.70
  -9  -2  16  451.51  225.30
   9   2 -16  -35.93  222.00
   9  -2 -16  -58.18  182.55
   9  -2 -16  524.08  295.53
  -9   2  16  189.15  218.74
  -9  -2  16  232.85  280.80
  -9  -2  17 -116.01  243.23
   9  -2 -17   22.25  241.59
   9   2 -17 -260.32  236.79
   9   2 -17  301.75  236.88
   9  -2 -17 -241.54  233.38
   9  -2 -17 -224.60  235.22
  -9   2  17   36.45  234.95
  -9  -2  17    7.76  237.40
   9   2 -17 -138.03  256.03
   9   2 -18  147.06   84.89
   9  -2 -18  251.02  227.76
   9   2 -18  232.00  219.26
  -9   2  18  181.48  204.88
  -9  -2  18  654.20  293.84
   9  -2 -18  228.07  202.58
   9  -2 -19  152.20  291.79
   9  -2 -19  269.76  196.07
  -9  -2  19  447.29  238.81
   9   2 -19  166.86   94.93
  -9  -2  19  132.46  277.57
   9  -2 -19    3.66  262.30
   9   2 -19  221.28  259.11
  -9   2  19   74.04  201.17
  -9   2  20   48.24  171.44
  -9  -2  20   49.46  294.29
   9  -2 -20   82.76  276.26
  -9  -2  20   70.27  294.88
   9   2 -20 -125.42  231.17
   9   2 -20    9.95   96.85
   9   2 -20 -220.51  202.88
   9  -2 -20   30.45  189.29
   9  -2 -20  171.77  317.07
   9   2 -21  172.07  229.50
  -9  -2  21  -19.40  258.47
  -9   2  21  -33.30  170.40
   9  -2 -21    7.27  256.41
   9   2 -21   44.42  229.70
   9  -2 -21  -18.35  309.87
  -9  -2  21  162.03  239.82
   9  -2 -21   92.78  232.17
  -9  -2  22  -61.16  230.64
  -9  -2  22 -127.69  231.65
  -9   2  22  -22.65  224.24
   9   2 -22 -131.27  226.56
   9  -2 -22 -131.58  224.08
   9   2 -22 -194.34  224.55
  -9  -2  23 -339.71  217.55
  -9   2  23  -68.68  211.16
   9   2 -23   25.35  211.69
   9  -2 -23  -11.79  211.50
   9   2 -24   69.71  219.93
  -9   2  24  -13.53  219.62
   9  -2 -24  -64.90  222.17
   9  -3  -1 1685.89  367.24
   9   3  -1 1242.81  278.52
   9  -3  -1  682.60  105.98
  -9  -3   1 1080.01  136.44
  -9   3   1 1167.69  261.42
  -9   3   1  901.64  182.73
   9  -3  -1  371.77   98.43
  -9  -3   1 1063.71  308.71
   9  -3  -1  896.45  159.48
  -9   3   1  588.27  108.25
   9   3  -2  101.01  181.58
   9  -3  -2   40.93   59.83
  -9   3   2  178.63  134.95
   9  -3  -2   75.15  275.78
  -9  -3   2   76.81  253.45
   9  -3  -3 -124.71  109.75
   9  -3  -3   56.19  110.41
  -9  -3   3   29.40  109.40
  -9   3   3  -36.71  108.95
   9   3  -3  144.27  115.71
  -9  -3   3  -98.38  109.53
   9   3  -3  -43.12  109.93
  -9   3   3  -29.74  108.64
   9   3  -3   18.32  111.71
   9   3  -4  320.76  228.43
   9   3  -4   37.74   44.96
   9  -3  -4   22.14   56.43
  -9   3   4  126.73  121.62
   9   3  -4   36.50  124.89
   9  -3  -4  -84.53  297.03
   9   3  -4  247.69  174.31
  -9  -3   4   -8.44  267.88
  -9   3   5 -200.95  124.72
   9  -3  -5 -278.13  123.59
   9   3  -5  241.00  125.10
  -9   3   5 -103.89  121.51
   9   3  -5  -91.78  130.22
  -9  -3   5  -43.90  123.81
   9   3  -6  -29.60  138.41
   9   3  -6 -105.43  143.65
   9  -3  -6   31.32  136.85
  -9   3   6   94.39  138.90
  -9   3   6  -30.40  133.75
   9   3  -7  411.22  181.76
   9  -3  -7  346.40  218.19
   9   3  -7  253.73  157.66
  -9   3   7  307.15  133.56
  -9  -3   7  496.01  281.83
   9   3  -7  429.67  177.41
  -9  -3   8  431.08  259.18
  -9   3   8  550.08  157.97
   9  -3  -8  208.91  230.28
   9   3  -8  347.74  178.46
   9   3  -8  440.08  191.44
  -9   3   8  269.64  243.74
   9  -3  -9   32.68  149.11
   9   3  -9  187.17  188.59
  -9   3   9 -140.26  160.57
  -9   3   9 -101.67  274.71
   9  -3  -9  350.66  259.72
   9  -3 -10  191.75  209.81
  -9   3  10 -132.34  210.27
   9   3 -10   24.37  210.79
   9   3 -10 -116.01  204.40
  -9   3  10 -116.24  198.00
   9   3 -11  532.66  214.06
  -9  -3  11  683.59  271.37
  -9   3  11  266.21  204.35
   9   3 -11  938.65  249.94
   9   3 -12 -103.99  209.84
  -9  -3  12  252.21  205.63
  -9   3  12  -97.56  200.25
   9   3 -12   59.36  211.28
  -9  -3  12 -341.85  207.72
   9  -3 -12 -250.00  211.47
   9  -3 -12  270.42  212.51
   9  -3 -13 -110.52  203.05
  -9   3  13  -69.23  191.45
  -9  -3  13  -88.15  198.45
  -9  -3  13   -7.30  196.31
   9   3 -13  154.34  200.67
   9  -3 -13 -405.09  200.93
  -9   3  14   -6.50  177.69
  -9  -3  14   97.59  223.69
   9   3 -14  178.69  207.55
   9   3 -14   -0.77  186.13
   9  -3 -14 -130.42  265.21
   9  -3 -14 -130.05  194.03
   9   3 -15  239.68  201.63
  -9  -3  15  165.44  280.03
  -9  -3  15 -180.05  226.97
   9  -3 -15  -12.69  192.72
  -9   3  15  269.92  173.45
   9   3 -15  118.63  219.32
   9  -3 -15  612.57  351.23
  -9  -3  16 -149.40  216.32
  -9  -3  16   61.32  322.79
   9   3 -16  188.75  158.00
  -9   3  16 -187.33  205.79
   9  -3 -16  356.81  428.57
  -9   3  17  170.88  219.42
   9   3 -17   77.17  208.20
   9  -3 -17  229.37  306.09
   9   3 -17   24.52  270.52
  -9  -3  17  108.67  262.40
  -9  -3  18  -39.95  250.14
   9   3 -18  379.27  237.02
  -9   3  18  242.98  234.40
   9  -3 -18 -228.19  284.31
  -9   3  19  223.91  238.82
   9   3 -19  206.49  240.21
  -9  -3  19  158.01  359.93
   9   3 -19  105.59  255.08
   9  -3 -19  348.02  299.24
  -9  -3  20  -91.63  225.69
   9  -3 -20 -446.11  218.42
   9   3 -20  -21.16  228.09
  -9   3  20 -250.34  217.47
  -9  -3  21    1.56  210.51
   9  -3 -21 -342.22  202.95
   9  -4  -1 -159.22  216.01
   9   4  -1  -82.88  209.40
  -9   4   2   83.32  181.63
  -9   4   2  105.90  134.13
   9   4  -2  177.37  244.15
  -9  -4   2 -143.28  242.39
   9   4  -3  492.93  225.43
  -9   4   3  518.46  159.34
  -9   4   3  438.23  218.50
   9   4  -4 -141.23  205.49
  -9   4   4   66.42  211.72
  -9   4   4  167.84  143.01
  -9  -4   4  377.09  236.09
   9   4  -5  -10.26  215.85
  -9   4   5  -90.74  215.35
   9   4  -5  -10.72  214.01
  -9  -4   5   62.58  212.21
  -9  -4   6    6.66  154.02
   9   4  -6  -67.04  159.43
   9   4  -6   12.82  157.14
  -9   4   6 -170.89  155.40
  -9   4   6 -133.39  159.01
   9   4  -7 -140.40  157.09
   9   4  -7  -68.27  158.85
  -9   4   7   37.60  159.66
   9  -4  -7  -66.06  157.29
  -9   4   7  -31.07  154.37
  -9   4   8   71.44  176.46
  -9  -4   8 -183.69  255.99
   9   4  -8  236.11  211.89
   9   4  -8  297.37  165.68
   9   4  -8  -75.22  183.46
  -9   4   8 -215.35  243.39
  -9   4   9   37.89  246.11
  -9   4   9   88.46  178.30
   9   4  -9  -11.83  160.15
  -9  -4   9 -191.02  199.13
   9   4  -9  147.75  208.72
   9   4 -10 -183.04  184.38
  -9  -4  10  -54.56  181.53
   9  -4 -10  213.83  188.74
  -9   4  10   66.72  177.88
  -9  -4  11 -265.77  182.85
  -9   4  11  176.64  177.49
   9  -4 -11  121.38  183.93
   9  -4 -11 -616.30  189.23
   9  -4 -12  178.56  314.62
  -9  -4  12    3.14  314.69
  -9   4  12   11.46  222.19
  -9  -4  12  119.72  244.33
  -9  -4  13  -20.27  220.00
  -9  -4  13 -362.26  218.10
  -9   4  13  165.83  211.77
  -9  -4  14  285.00  307.22
  -9  -4  15   30.15  279.47
   9  -4 -15 -258.54  287.21
  -9  -4  16 -311.39  325.41
   9  -4 -16 -588.13  332.64
  -9  -5   1    7.96  198.49
   9  -5  -1  306.59  195.73
   9   5  -2 -135.34  172.66
   9   5  -3   54.92  174.15
  -9   5   3  -73.48  177.28
   9   5  -4  -34.40  139.78
  -9   5   4   75.37  128.08
   9   5  -5  -73.43  211.57
  -9   5   5 -133.18  215.57
  -9   5   6 -130.66  217.59
   9   5  -6 -215.56  216.99
  -9   5   6  -83.83  221.31
  -9   5   7  -35.93  215.23
  -9   5   7 -203.09  210.45
   9   5  -7   75.19  210.73
   9   5  -8 -152.52  172.35
  -9   5   8  230.13  186.55
   9   5  -8   92.73  153.41
   9  -5  -8  269.13  318.94
   8   0  -1 -349.37  203.12
   8   0  -1 -213.04  204.91
  -8   0   1 -155.11  206.86
   8   0  -1  -91.74  208.83
  -8   0   2  173.67  156.87
   8   0  -2  147.79  109.87
   8   0  -2  141.78  218.52
   8   0  -2  245.53  193.25
  -8   0   2   72.71   76.74
  -8   0   2  234.98  165.10
   8   0  -3  -47.25  189.12
   8   0  -3 -148.28  186.21
  -8   0   3  -42.80  192.64
  -8   0   3  -31.36  186.79
   8   0  -3 -146.21  196.57
  -8   0   3  -99.73  189.92
  -8   0   4  866.98  136.54
   8   0  -4 1080.95  235.82
  -8   0   4  822.97  218.85
   8   0  -5 -177.28  197.22
  -8   0   5  -48.84  191.42
   8   0  -5 -187.21  192.49
  -8   0   5 -105.14  198.01
   8   0  -5  -94.12  191.34
  -8   0   6 2021.30  308.72
   8   0  -6 2497.45  229.51
  -8   0   6 2609.95  229.32
   8   0  -6 2483.38  369.51
  -8   0   6 2027.25  306.29
  -8   0   7 -146.36  241.41
   8   0  -7   -4.58  233.42
   8   0  -7  163.24  234.18
  -8   0   7 -259.94  240.94
   8   0  -7   50.24  245.81
   8   0  -8   14.92  242.62
  -8   0   8 -272.19  172.81
  -8   0   8  191.31   89.13
   8   0  -8   84.88   90.10
  -8   0   9 -167.45  258.19
  -8   0   9 -131.02  252.19
  -8   0   9  -18.87  264.61
   8   0  -9  234.96  250.04
   8   0  -9   -1.00  262.12
   8   0 -10 3223.31  408.58
  -8   0  10 2858.71  243.60
  -8   0  10 3788.67  332.99
  -8   0  10 4177.82  399.95
  -8   0  10 3980.91  296.86
   8   0 -11  -84.46  212.92
  -8   0  11   44.69  211.04
  -8   0  11   41.16  218.34
  -8   0  11  223.21  212.15
   8   0 -11 -294.08  204.74
  -8   0  12 2286.45  182.41
   8   0 -12 3419.09  389.17
  -8   0  12 3426.63  358.15
  -8   0  12 3548.91  413.91
   8   0 -12 3760.50  422.30
   8   0 -12 4020.79  454.50
   8   0 -13 -234.86  216.40
   8   0 -13  -21.03  226.75
  -8   0  13 -220.73  223.81
  -8   0  13   36.64  229.06
  -8   0  13   47.69  216.93
  -8   0  14  336.40   86.01
  -8   0  14  184.82  257.56
   8   0 -14  252.69  296.17
  -8   0  14  454.41  165.27
   8   0 -14  459.96  188.28
   8   0 -15  -44.69  266.73
  -8   0  15   19.09  274.95
   8   0 -15 -239.30  276.22
   8   0 -15 -381.22  267.75
  -8   0  15   51.83  273.74
  -8   0  16  538.04  176.86
   8   0 -16  419.42  289.06
   8   0 -16  540.09  254.01
   8   0 -16 1098.37  212.92
  -8   0  16  788.39  253.56
  -8   0  17 -159.95  203.47
   8   0 -17 -190.11  200.05
  -8   0  17 -205.48  200.67
   8   0 -17  114.63  204.00
   8   0 -18  516.15  239.09
  -8   0  18  543.43  240.94
  -8   0  19   21.27  199.97
   8   0 -20  -28.32  232.42
  -8   0  20  -51.86  219.05
   8   0 -20  278.64  259.64
   8   0 -20    8.50  191.06
  -8   0  20   14.54  153.96
   8   0 -21  287.61  191.73
  -8   0  21  -31.83  186.99
  -8   0  21 -194.02  193.92
   8   0 -21   73.25  195.38
   8   0 -21 -241.79  189.84
   8   0 -22  -80.55  188.59
   8   0 -22  249.13  269.85
  -8   0  22   59.63  148.32
  -8   0  22 -161.70  253.71
   8   0 -23   94.24  172.15
  -8   0  23 -258.97  176.08
   8   0 -23   73.35  178.30
   8   0 -24  171.75  225.96
  -8   0  24  799.91  276.85
   8   0 -24  571.21  196.31
   8   0 -24  -41.01  232.01
  -8   0  24  -87.35  153.27
  -8   0  25 -124.38  205.68
   8   0 -25 -140.52  213.71
  -8   0  25  -85.28  210.69
   8   0 -25  -62.63  206.06
  -8   0  26  248.92  155.69
   8   0 -26  -33.50  213.78
   8   0 -26   19.35  243.52
   8   0 -26   58.57  186.65
  -8   0  26 -182.40  256.23
   8   1  -1   87.27  125.61
  -8   1   1 -181.59  143.12
   8   1  -1   80.00  262.16
   8  -1  -1    8.07   97.25
   8   1  -1  144.98   59.20
   8   1  -1  -73.45   86.36
   8  -1  -1   42.51   99.70
   8  -1  -1  189.72  285.85
  -8   1   1  125.37   96.86
  -8  -1   1   97.85  220.64
   8  -1  -2  967.86  279.23
  -8  -1   2  796.97  174.32
   8   1  -2  863.57  106.37
   8   1  -2  971.41  187.17
  -8   1   2 1519.12  218.37
   8  -1  -2  747.28  145.96
  -8  -1   2 1146.50  225.48
   8   1  -2  922.06  221.89
   8  -1  -2  545.12  119.28
   8  -1  -2  950.74  197.01
   8  -1  -3 1203.49  199.56
   8   1  -3 2235.38  268.01
  -8  -1   3 1661.87  189.49
   8   1  -3 1833.23  352.01
   8  -1  -3 2248.59  295.48
   8  -1  -3 1595.33  169.47
  -8   1   3 2282.63  321.45
  -8   1   3 2362.21  264.24
   8   1  -3 1999.12  237.15
  -8   1   3 2372.50  175.02
  -8  -1   3 2018.34  281.20
   8   1  -4 1000.78  230.93
  -8  -1   4  757.35  163.19
  -8   1   4 1353.72  218.11
  -8  -1   4 1292.31  168.45
   8   1  -4 1330.01  237.82
   8  -1  -4  934.26  260.26
   8   1  -4  749.86  115.06
   8  -1  -4  906.59  150.93
   8   1  -4 1154.72  198.34
  -8  -1   4 1071.67  270.55
   8  -1  -4  953.83  119.81
   8  -1  -5    5.44  233.66
  -8   1   5  -76.40  168.86
   8   1  -5  106.24  150.33
  -8  -1   5  139.84  117.06
  -8   1   5  188.54  148.89
  -8   1   5  132.66   66.80
  -8  -1   5   10.12  162.92
   8   1  -5   60.11   65.01
  -8  -1   5    9.39   87.63
  -8   1   6  562.58  174.16
   8  -1  -6  491.52  268.83
  -8  -1   6  215.87  115.34
   8   1  -6  556.45  201.23
   8   1  -6  549.71  127.93
   8  -1  -6  480.06  200.53
   8   1  -6  436.78  184.33
   8   1  -7  176.03  223.91
  -8   1   7  171.92  152.02
  -8  -1   7  344.63  212.07
   8  -1  -7  205.16  274.50
  -8   1   7  327.53   44.48
   8   1  -7  361.44  150.53
   8  -1  -7  521.54   67.98
  -8   1   7  710.88  195.37
  -8  -1   7  322.98  117.39
  -8  -1   8   74.13  120.15
   8   1  -8   76.46  130.74
  -8   1   8   71.32  150.49
  -8   1   8  332.34   79.80
   8   1  -8  211.56  198.04
  -8  -1   8  381.54   91.44
   8  -1  -8  386.24  171.11
   8  -1  -8  242.67  253.75
  -8  -1   8  342.53  194.57
  -8  -1   9   85.68  117.73
  -8   1   9  -22.16  175.32
  -8   1   9   33.88  155.23
  -8  -1   9  -41.98  192.02
   8   1  -9    1.29  149.80
   8   1  -9 -186.04  184.75
  -8   1   9  127.63   56.54
   8  -1  -9  147.61  205.27
   8   1  -9   56.43  147.42
   8  -1 -10 1262.44  258.66
   8  -1 -10 1031.36  263.00
  -8   1  10 1137.70  237.71
   8   1 -10  635.98  290.35
   8   1 -10 1048.29  182.58
  -8  -1  10 1356.76  262.24
   8   1 -10 1152.08  200.55
  -8   1  10 1415.70  235.16
   8  -1 -11  129.44  235.94
  -8  -1  11    5.08  191.31
   8  -1 -11 -121.02  200.04
  -8  -1  11 -143.09  190.90
   8   1 -11  212.18  136.59
   8   1 -11    6.46  180.81
  -8   1  11  250.82   35.60
  -8   1  11   20.43  192.71
  -8  -1  12 -221.19  217.29
   8  -1 -12  -39.07  217.57
   8  -1 -12    2.81  216.26
  -8   1  12   23.64  220.83
   8   1 -12 -180.73  212.03
  -8  -1  12   70.59  222.91
   8   1 -12 -236.00  220.05
   8   1 -12  -99.46  215.41
  -8   1  12  -63.45  219.07
   8  -1 -12 -114.24  214.43
  -8   1  13   96.93   53.62
  -8   1  13  -74.01  158.34
  -8  -1  13  -49.74  219.80
   8   1 -13  162.55  212.02
   8  -1 -13 -188.24  227.00
   8  -1 -13  105.08  211.12
  -8  -1  13  -25.86  187.31
  -8   1  14  236.83   81.30
  -8   1  14  537.59  183.01
   8  -1 -14  427.40  227.46
  -8  -1  14   65.92  217.69
  -8   1  14  269.31   66.80
   8  -1 -14    7.09  223.36
   8   1 -14  237.30  122.43
   8   1 -14  509.70  242.92
  -8  -1  14  516.80  196.39
   8  -1 -14  619.71  198.44
  -8  -1  15  158.18  184.81
   8   1 -15  310.56  211.23
  -8   1  15  274.93  230.33
  -8   1  15  144.89   67.01
   8  -1 -15 -152.31  226.23
   8  -1 -15  143.80  218.12
   8   1 -15  366.59  204.10
   8  -1 -15  381.21  206.12
   8   1 -15  230.94  124.98
   8  -1 -16  576.75  228.31
  -8   1  16 1045.08  249.99
   8   1 -16  689.68  252.93
  -8  -1  16 1032.87  220.05
   8   1 -16  757.24  254.29
  -8  -1  16  726.98  282.68
   8   1 -16  684.01   99.89
  -8  -1  17 1728.19  249.56
  -8   1  17 1917.88  154.11
   8   1 -17 1635.44  317.17
   8  -1 -17 1659.01  357.90
   8  -1 -17 1688.28  291.04
  -8   1  17 1073.12  124.07
  -8  -1  17 1728.26  330.17
  -8   1  17 1634.35  306.46
  -8   1  18  -47.00  245.47
  -8  -1  18 -402.41  247.16
  -8   1  18   10.38  243.08
   8   1 -18  134.92  241.71
   8   1 -18  -16.68  241.06
  -8  -1  18 -299.20  250.66
   8  -1 -18 -410.54  246.63
  -8   1  18  -59.10  247.18
   8   1 -18  -59.87  244.87
   8  -1 -18  250.83  239.85
  -8  -1  19  220.37  235.77
   8  -1 -19  460.13  268.23
   8   1 -19  277.85  141.33
  -8   1  19  318.67  274.13
   8  -1 -19  348.64  237.78
   8  -1 -19  278.06  223.67
  -8   1  19  536.90  107.25
  -8  -1  19   15.77  218.49
  -8   1  20  513.74  256.35
   8   1 -20  387.06  222.97
  -8   1  20  338.71  117.06
  -8  -1  20  446.90  229.54
   8   1 -20  342.78  137.08
   8   1 -20  595.93  252.67
   8  -1 -20  394.68  225.17
   8  -1 -20  -85.82  279.86
   8  -1 -21  122.79  223.23
  -8   1  21 -257.42  221.27
   8  -1 -21   52.35  220.72
  -8   1  21   -9.09  225.27
  -8  -1  21 -389.26  225.24
  -8  -1  21  127.72  221.56
   8   1 -21  -23.45  223.02
   8   1 -21  132.89  218.79
   8  -1 -22  106.47  217.34
  -8  -1  22   96.18  203.65
  -8   1  22 -199.53  223.24
  -8  -1  22  125.54  224.44
   8   1 -22  113.09  197.55
  -8   1  22  224.64  108.28
  -8   1  23  118.09  231.89
   8   1 -23   69.40  218.46
   8  -1 -23 -227.99  227.21
  -8   1  23  181.75  108.30
  -8  -1  23  -74.58  205.82
   8  -1 -23   70.26  296.98
  -8  -1  23  -66.21  242.60
  -8   1  24 -230.86  224.02
   8  -1 -24  138.50  223.72
   8  -1 -24 -438.90  217.89
  -8  -1  24  -81.53  216.91
   8   1 -24  -12.27  221.98
  -8   1  24   40.40  219.09
   8  -1 -24  -73.00  222.11
   8   1 -25  221.14  203.85
   8   1 -25 -141.30  260.79
  -8   1  25  583.41  226.92
   8  -1 -25 -453.33  230.74
   8  -1 -25  116.66  183.70
  -8  -1  25  279.79  218.69
  -8  -1  26   18.68  243.06
   8   1 -26  -91.64  243.82
  -8   1  26    9.90  247.50
  -8   2   1  404.89  108.93
   8  -2  -1  553.76  141.71
   8  -2  -1  407.13  245.13
  -8  -2   1  262.85  111.51
   8  -2  -1  406.99   81.87
   8   2  -1  527.74   97.58
  -8   2   1  342.95  177.34
   8  -2  -1  251.99   95.59
   8   2  -2  234.38  166.56
  -8   2   2  264.14  102.85
   8  -2  -2  766.86  293.92
  -8   2   2  118.01   94.19
  -8  -2   2  134.77   69.01
  -8  -2   2  163.45  231.98
  -8   2   2  265.68  177.06
   8   2  -2  156.96   93.47
   8  -2  -2  132.01   86.98
   8   2  -3  589.10  171.60
  -8   2   3  371.06  109.94
   8  -2  -3  421.46  314.80
  -8   2   3  249.05  187.69
   8   2  -3  440.02  221.40
   8   2  -3  489.29   96.91
  -8  -2   3  331.65  103.47
  -8   2   3  506.38  104.91
  -8  -2   3  398.34  213.83
   8   2  -4 2480.92  293.89
  -8   2   4 2557.03  205.92
   8   2  -4 2425.68  314.55
   8  -2  -4 2672.45  211.77
  -8   2   4 2774.39  230.18
   8  -2  -4 1965.50  150.01
   8  -2  -4 3181.86  414.64
  -8  -2   4 2926.37  436.00
   8   2  -4 2878.35  144.47
  -8   2   5  387.24  158.62
  -8   2   5  320.96  126.77
  -8  -2   5   27.70  190.90
   8   2  -5  200.76  154.21
   8  -2  -5  321.97  239.17
   8  -2  -5  175.84  132.48
   8  -2  -5  192.30   50.80
   8  -2  -6  306.58  222.32
   8   2  -6  -73.67  130.30
  -8   2   6  252.00  132.89
  -8   2   6  -38.35  160.25
   8   2  -6   74.88  164.84
  -8  -2   6  -36.24  208.44
   8   2  -7 -116.37  157.14
  -8   2   7 -412.82  153.93
  -8  -2   7   62.44  152.15
   8   2  -7 -120.80  151.37
  -8   2   7  -76.65  149.39
   8  -2  -7 -100.04  155.47
   8  -2  -8   47.59  213.38
  -8  -2   8  257.13  232.18
   8   2  -8   96.06  145.91
   8   2  -8   -5.25  166.48
  -8   2   8  -17.38  165.19
  -8   2   8 -125.23  194.40
  -8  -2   9  415.83  221.82
   8   2  -9  258.66  169.14
   8   2  -9  227.84  177.21
  -8   2   9  330.07  176.38
  -8   2   9  126.50  212.46
   8   2 -10   75.19  129.49
  -8  -2  10    1.84  203.75
  -8   2  10 -118.06  178.64
   8   2 -10   21.57  177.36
  -8   2  10  234.97  235.85
   8   2 -10   12.52  147.93
   8  -2 -10  -96.22  180.07
   8   2 -11  139.21  153.23
  -8   2  11 -100.05  149.22
   8  -2 -11 -246.65  151.75
  -8  -2  11    8.98  151.29
  -8  -2  11  258.58  150.56
   8  -2 -11 -184.39  155.88
   8   2 -12  383.81  181.67
  -8  -2  12  246.11  240.05
  -8  -2  12  188.39  181.89
   8  -2 -12  280.52  223.74
  -8   2  12  581.87  199.18
   8   2 -12  238.77   36.96
   8   2 -12  420.99  185.04
   8   2 -13 2337.14  310.07
   8  -2 -13 2257.62  298.33
   8   2 -13 2236.25  338.31
  -8  -2  13 2246.63  291.93
  -8  -2  13 2315.84  370.36
  -8   2  13 1915.70  290.42
   8  -2 -13 1942.92  335.24
   8   2 -14  230.06  203.53
   8  -2 -14  184.52  167.81
   8   2 -14   96.73   62.87
   8   2 -14   69.56   37.97
  -8  -2  14  219.54  204.39
  -8   2  14  348.57  197.85
   8  -2 -14  -56.03  261.84
  -8  -2  14  363.46  253.34
  -8  -2  15    9.72  198.10
   8  -2 -15  246.39  195.36
   8   2 -15 -185.07  197.95
   8   2 -15  -44.65  197.07
   8   2 -15  -44.86  212.47
  -8  -2  15   10.56  201.64
  -8   2  15  -90.14  195.58
   8  -2 -15 -123.79  201.22
   8   2 -16  165.78  198.35
   8   2 -16  213.51  201.47
  -8   2  16  226.92  204.49
   8   2 -16  210.95   86.59
  -8  -2  16  396.21  212.69
   8  -2 -16   18.97  199.06
   8  -2 -16  -92.26  228.60
   8  -2 -16   -4.00  204.02
  -8  -2  16 -327.81  258.21
   8   2 -17    3.65  270.26
   8  -2 -17  278.93  247.60
  -8   2  17 -102.62  248.76
  -8  -2  17 -187.16  258.63
  -8  -2  17  -85.78  253.70
   8   2 -17  -74.68  252.39
   8   2 -17 -150.42  249.22
   8  -2 -17 -258.00  248.07
   8  -2 -17 -109.83  254.95
   8  -2 -18 -166.19  233.21
   8  -2 -18  108.67  234.66
  -8  -2  18 -202.88  240.09
   8   2 -18  239.79  235.14
  -8   2  18  -51.14  234.91
   8   2 -18   55.47  254.26
  -8  -2  18  143.48  244.75
   8  -2 -18 -319.16  240.36
   8   2 -19  -51.09  233.22
   8   2 -19  -42.52   91.72
   8  -2 -19  227.10  223.46
  -8   2  19   29.75  150.48
  -8   2  19   17.73   55.18
   8  -2 -19 -271.59  264.11
   8   2 -19  142.98  235.32
  -8  -2  19   42.95  245.12
   8  -2 -19  617.39  258.48
  -8  -2  19  140.40  294.60
   8  -2 -20 -287.42  242.10
   8  -2 -20  -10.17  236.93
   8   2 -20  244.25  237.86
  -8  -2  20  505.29  247.49
  -8  -2  20  359.87  244.03
   8   2 -20 -163.99  241.69
  -8   2  20 -263.35  238.04
   8   2 -20  -32.54  256.37
  -8  -2  21  251.71  313.41
  -8  -2  21  206.02  279.08
   8  -2 -21 -188.58  211.21
   8  -2 -21  206.59  266.85
   8   2 -21  -91.29  230.61
  -8   2  21  144.15  177.34
   8   2 -21   25.24  201.63
   8  -2 -22 -118.72  231.07
   8  -2 -22  140.85  231.93
  -8  -2  22 -164.49  236.78
  -8   2  22  122.24  229.45
  -8  -2  22 -191.58  236.64
   8   2 -22   -4.46  229.32
   8  -2 -22 -168.10  230.33
   8   2 -22  -46.55  232.30
   8   2 -23  331.23  211.97
  -8   2  23  421.16  242.02
  -8  -2  23 -304.15  260.24
  -8  -2  23 -198.38  246.88
  -8  -2  24  393.73  291.85
  -8  -2  24  255.42  242.82
  -8   2  24  216.09  236.50
   8   2 -24 -224.35  163.42
   8   3  -1 -127.25  104.95
  -8  -3   1  384.35  238.00
   8  -3  -1    2.42   79.02
   8  -3  -1   68.17   59.13
  -8  -3   1   31.75   79.60
  -8   3   1   84.27  135.12
  -8   3   1  -44.60  179.17
   8  -3  -1  130.47  256.21
   8  -3  -1  188.92  110.29
   8   3  -1  -37.35  174.46
   8   3  -2  624.21  145.91
   8  -3  -2  968.83  299.79
   8   3  -2  491.73  101.29
  -8   3   2  865.29  158.24
  -8  -3   2  687.57  282.66
   8  -3  -2  291.64  110.60
   8   3  -2  709.34  202.38
   8  -3  -3  -57.90  122.82
   8   3  -3 -139.47  116.91
  -8  -3   3  300.51  237.55
   8  -3  -3  311.92  257.93
   8   3  -3  308.30  167.78
  -8   3   3   65.71  149.73
   8   3  -4  367.28  113.00
   8  -3  -4 -374.14  112.74
   8  -3  -4  -43.95  112.76
  -8   3   4 -159.27  114.44
  -8   3   4  -69.73  111.28
  -8   3   4    1.64  113.45
   8   3  -4  -45.02  116.37
   8  -3  -5   50.03  131.78
  -8  -3   5  171.98  131.15
   8   3  -5 -459.79  132.49
   8  -3  -5  -72.05  132.25
  -8   3   5 -129.47  133.76
   8   3  -5  -67.21  135.87
   8  -3  -5  -41.10  134.09
  -8   3   5 -153.28  129.64
   8   3  -6   85.11  195.88
   8   3  -6  100.80  149.64
  -8  -3   6 -212.16  244.70
   8  -3  -6  130.91  259.22
  -8   3   6  -40.83  136.49
   8  -3  -7   -6.31  152.99
   8   3  -7  -11.98  155.93
   8   3  -7 -138.89  152.45
  -8   3   7 -203.63  155.95
  -8  -3   7 -176.34  151.55
  -8   3   7  -94.49  148.45
   8  -3  -7 -132.01  152.89
  -8   3   7 -177.50  155.98
   8   3  -8  180.01  174.40
   8  -3  -8 -155.24  185.54
  -8   3   8   99.29  165.21
  -8   3   8   71.02  206.39
   8   3  -8   69.34  164.29
  -8   3   9 1062.51  252.87
   8   3  -9 1702.73  250.84
   8   3  -9 1186.78  232.73
  -8   3   9 1301.43  244.97
   8  -3  -9  638.92  295.26
  -8   3  10 4544.13  430.79
   8   3 -10 3583.64  360.03
   8   3 -10 2919.90  463.25
   8   3 -10 5231.44  413.01
  -8  -3  11  941.07  266.23
   8   3 -11 1223.74  232.26
   8   3 -11  771.67  243.68
   8  -3 -11  223.78  181.30
   8  -3 -11 1265.67  319.74
  -8   3  11  993.05  238.46
  -8  -3  11  708.48  263.59
   8   3 -12   -3.15  188.25
   8  -3 -12  205.41  167.71
   8  -3 -12  181.78  283.28
  -8  -3  12  351.55  174.89
  -8   3  12  225.15  196.06
  -8  -3  12  284.17  242.59
   8  -3 -13   94.73  251.27
  -8  -3  13  229.94  207.46
   8   3 -13   60.68  186.38
   8   3 -13  253.69  163.44
   8  -3 -13  300.65  189.13
  -8  -3  13  202.00  270.24
  -8   3  13  108.58  197.80
  -8  -3  14  389.18  198.55
   8  -3 -14   93.82  197.98
  -8  -3  14  593.11  265.45
  -8   3  14  483.68  204.31
   8   3 -14  337.97  167.08
   8  -3 -14  147.79  262.71
   8   3 -14  253.34  211.83
  -8   3  15  336.28  203.08
  -8  -3  15   53.99  222.08
  -8  -3  15  213.44  313.23
   8  -3 -15 -215.15  300.42
   8   3 -15  -38.49  168.89
   8  -3 -16 -226.40  260.29
  -8  -3  16  468.44  192.78
  -8  -3  16  -63.86  269.06
   8   3 -16  254.31  209.29
   8   3 -16  312.23  216.04
  -8   3  16  255.86  234.36
   8   3 -17 -157.80  209.16
   8   3 -17  124.34  221.11
   8  -3 -17  213.36  278.71
  -8   3  17  -82.34  230.76
  -8  -3  17   32.88  237.65
   8   3 -18   70.92  206.98
   8  -3 -18  587.63  305.73
   8   3 -18  138.67  227.20
  -8  -3  18   16.76  309.49
  -8   3  18   65.00  243.58
   8  -3 -19  217.46  309.06
   8   3 -19   65.28  186.02
  -8   3  19  325.36  254.06
   8   3 -19 -103.18  250.44
  -8  -3  19   76.42  318.96
  -8  -3  20  195.56  344.35
  -8   3  20    7.08  225.33
   8  -3 -20  289.85  294.48
  -8  -3  21 -225.89  278.13
  -8  -3  21  167.40  276.82
   8   3 -22  153.89  215.47
  -8   3  22 -140.03  207.84
  -8  -3  22 -267.49  214.98
   8  -4  -1  841.19  352.76
  -8   4   1  545.22  168.35
  -8  -4   1  622.08  307.78
   8   4  -1  283.45  149.50
   8   4  -1   97.69  256.62
   8  -4  -2  168.27   89.88
  -8   4   2  130.08  150.94
   8  -4  -2   62.77  267.90
   8   4  -2   89.50  205.69
   8   4  -2  -13.67  103.51
  -8   4   2  -67.55  202.21
  -8  -4   3  149.29  116.36
   8   4  -3 -319.59  117.06
  -8   4   3  -34.83  118.40
   8   4  -3   62.25  119.10
   8  -4  -3  -78.78  115.55
  -8   4   3   50.66  119.06
  -8   4   4   92.40  154.92
  -8  -4   4   68.53  226.92
   8  -4  -4  -31.36   71.90
   8   4  -4   76.30  215.07
  -8  -4   5   55.94  245.00
  -8   4   5  287.59  170.91
   8  -4  -5   67.77   90.91
   8  -4  -5  245.54   82.55
   8   4  -5 -187.48  207.92
  -8   4   5  225.55  204.56
  -8  -4   6 -104.95  234.02
   8   4  -6    6.13  209.62
  -8   4   6  185.53  167.56
  -8   4   6  271.50  235.30
  -8   4   7  381.26  215.48
  -8   4   7 -211.04  168.28
   8   4  -7  169.00  216.07
   8   4  -7  186.50  133.29
  -8  -4   7 -373.73  224.31
  -8   4   8   72.50  182.93
   8   4  -8  198.68  225.90
  -8   4   8 -251.84  221.57
  -8  -4   8  -13.77  230.04
   8   4  -9  107.03  233.02
  -8   4   9 -242.82  229.21
  -8  -4   9   -6.26  230.66
  -8   4  10  106.58  199.07
   8  -4 -10   17.21  250.43
  -8  -4  10  101.80  204.78
  -8  -4  10  199.20  281.53
  -8   4  11  337.18  205.90
  -8  -4  11   70.76  219.00
  -8  -4  11 -150.68  221.26
   8   4 -11   20.73  143.27
   8  -4 -11 -182.63  286.86
  -8   4  12  480.96  238.66
  -8  -4  12 -426.00  303.85
  -8  -4  12    4.35  237.96
  -8  -4  13 -192.17  220.40
  -8  -4  13 -249.93  223.22
  -8  -4  14  140.11  317.99
   8  -4 -14  264.61  338.85
   8  -4 -15   21.46  341.16
  -8  -4  15   90.40  316.73
   8   4 -16  294.91  181.37
  -8  -4  16  -11.31  273.11
   8   4 -17   39.20  157.77
  -8  -4  17    5.18  159.42
   8   4 -17 -299.81  165.75
  -8  -4  18 -114.89  308.86
   8   4 -18   -6.16  214.57
   8   4 -18  290.04  182.98
  -8  -5   1 -267.63  222.94
   8  -5  -1  166.13  233.36
   8   5  -1  165.86  169.82
   8  -5  -2  411.45  222.36
   8   5  -2  271.64  221.68
  -8   5   2  214.33  234.38
  -8   5   3  206.54  127.04
   8   5  -3   75.03  181.17
  -8   5   4   90.07  133.35
   8   5  -4  339.36  183.98
  -8   5   4   -0.78  205.72
  -8   5   5   84.82  200.81
   8   5  -5 -284.04  199.56
  -8   5   5 -127.18  204.10
  -8   5   6  -92.07  228.21
   8   5  -6  -74.17  223.07
  -8   5   6  -91.30  223.56
  -8   5   7   86.54  191.12
   8   5  -7  211.32  190.41
   8   5  -7  276.53  150.93
   8  -5  -7    3.05  255.11
  -8  -5   8  412.07  272.13
  -8   5   8  139.28  210.35
   8  -5  -8   15.14  225.74
   8   5  -8  124.37  154.64
  -8  -5   9  314.94  318.69
   8   5  -9  248.74  156.70
  -8   5   9  401.30  226.67
  -8   5  10  -96.21  192.09
   8   5 -10  173.12  158.20
  -8  -5  10  -48.38  176.24
  -8  -5  10  -16.38  296.38
  -8  -5  11 -124.43  323.79
  -8   5  11  213.49  203.32
   8   5 -11  192.72  184.74
  -7   0   1  396.28  139.01
   7   0  -1  110.96   74.41
   7   0  -1  106.01  134.97
   7   0  -1  138.59  119.53
   7   0  -1  111.43  215.25
  -7   0   1  128.11  130.39
  -7   0   1  235.75  170.10
  -7   0   2   66.49  192.04
   7   0  -2    5.76  190.87
   7   0  -2 -393.84  188.16
   7   0  -2   45.00  190.43
   7   0  -2   26.79  190.43
  -7   0   2  -67.08  189.07
  -7   0   2 -136.06  188.28
  -7   0   2 -249.32  191.62
  -7   0   2 -172.58  194.40
   7   0  -3 4517.25  359.37
   7   0  -3 5180.79  528.57
  -7   0   3 3886.19  338.16
  -7   0   3 3870.89  349.36
  -7   0   3 4671.20  454.17
   7   0  -3 4568.10  357.95
  -7   0   3 4703.19  355.45
  -7   0   3 4140.55  450.20
   7   0  -4 -216.93   86.76
  -7   0   4   17.71   82.77
   7   0  -4 -133.85   82.91
  -7   0   4   59.76   82.66
  -7   0   4 -109.90   85.04
   7   0  -4  -68.68   85.00
  -7   0   516887.05  881.67
  -7   0   517176.37 1067.40
   7   0  -520711.21  838.71
   7   0  -518341.09  892.02
  -7   0   518729.67  917.22
   7   0  -6 -114.99  248.63
  -7   0   6  -22.92  256.90
  -7   0   6   19.58  245.49
  -7   0   6  -13.50  246.68
   7   0  -6 -151.95  245.49
  -7   0   6 -146.10  255.24
   7   0  -7   88.25  257.13
   7   0  -7   30.32  253.58
  -7   0   7   31.01  268.74
   7   0  -7 -534.92  255.81
   7   0  -8  -85.35  249.07
   7   0  -8 -150.63  238.70
  -7   0   8  164.50  239.71
  -7   0   8 -387.21  246.50
  -7   0   8  -73.49  251.35
   7   0  -8 -224.04  239.28
  -7   0   9 3560.00  325.10
  -7   0   9 4178.83  419.69
   7   0  -9 3437.89  451.09
  -7   0   9 3974.06  339.68
   7   0 -10  -99.22  175.02
  -7   0  10 -300.34  181.12
  -7   0  10 -104.24  186.26
  -7   0  10  -30.76  177.58
   7   0 -10  -90.68  182.14
  -7   0  11 3660.79  392.00
  -7   0  11 2966.48  222.79
   7   0 -11 3339.30  488.17
   7   0 -11 4434.66  519.51
   7   0 -11 3446.88  362.86
  -7   0  11 3941.54  404.44
  -7   0  12    0.75  217.15
   7   0 -12 -513.76  227.48
  -7   0  12 -168.11  223.60
  -7   0  12  -72.51  228.76
   7   0 -12 -138.24  216.56
  -7   0  13 -268.51  287.37
   7   0 -13 -274.96  291.52
   7   0 -13 -596.52  279.11
  -7   0  13  171.69  291.29
  -7   0  13   71.34  280.40
  -7   0  14   79.66  236.60
  -7   0  14   -4.44  241.55
  -7   0  14 -206.53  240.69
   7   0 -14 -344.68  234.96
   7   0 -14  137.28  243.38
   7   0 -15 -324.98  195.01
   7   0 -15   23.65  199.81
  -7   0  15 -165.13  196.91
  -7   0  15   26.98  196.45
  -7   0  15 -207.40  198.75
   7   0 -15   65.99  194.08
   7   0 -16   27.58  192.43
  -7   0  16  -43.73  191.04
   7   0 -16  -86.65  188.33
  -7   0  16  -21.91  188.59
   7   0 -16  -52.10  189.36
  -7   0  16 -281.15  192.11
  -7   0  17  862.29  236.26
   7   0 -17  916.66  228.31
   7   0 -17  579.86  230.36
   7   0 -18  206.20  177.67
   7   0 -18  154.05  207.26
  -7   0  18  133.18  186.25
   7   0 -18 -158.48  252.72
  -7   0  19  192.37  149.77
   7   0 -19  313.51  235.14
  -7   0  19    5.57  214.00
   7   0 -19  110.69  197.52
   7   0 -20  -23.19  187.20
  -7   0  20  -83.50  189.60
   7   0 -20   -6.07  191.41
  -7   0  21  -69.32  141.43
  -7   0  21  428.23  230.78
   7   0 -21   -7.84  234.49
   7   0 -21  202.25  201.36
   7   0 -22  -12.30  198.92
  -7   0  22  287.46  239.58
  -7   0  22  132.68  151.41
   7   0 -22  190.90  213.50
   7   0 -23 -334.85  209.11
  -7   0  23  169.28  137.78
   7   0 -23  156.27  219.97
  -7   0  23  336.39  232.75
   7   0 -24  167.36  196.09
  -7   0  24  166.98  200.44
  -7   0  24 -128.50  195.84
   7   0 -24  -15.29  196.23
   7   0 -24  -95.65  203.56
   7   0 -25  656.51  236.42
   7   0 -25  773.60  259.05
   7   0 -25  609.93  266.27
  -7   0  25  629.03  264.33
  -7   0  25  275.27  164.81
   7   0 -26 -164.56  196.59
  -7   0  26 -187.13  200.60
  -7   0  26  150.63  198.05
   7   1  -1  302.08  205.34
   7   1  -1  178.63   64.46
  -7   1   1  429.46  102.09
   7  -1  -1  229.31   89.35
   7   1  -1  412.86  176.54
  -7  -1   1  370.34  122.19
  -7  -1   1  466.19  165.54
  -7   1   1  470.11  151.89
  -7   1   1  517.08  164.75
  -7  -1   1  339.60  184.48
   7  -1  -1  414.30  118.93
   7  -1  -1  162.28  310.81
  -7   1   1  549.42  150.01
   7  -1  -2   81.24  164.59
  -7  -1   2  -17.63  160.15
  -7   1   2  -15.25  164.89
   7  -1  -2  -19.48  162.05
  -7   1   2  -58.64  161.12
  -7  -1   2   47.99  159.36
   7   1  -2 -224.82  166.41
  -7   1   2   52.60  159.31
  -7  -1   2  -45.50  160.81
  -7  -1   2  -85.46  162.27
   7  -1  -2   44.83  158.82
   7   1  -2  -85.18  165.12
  -7   1   2  -26.94  162.17
   7   1  -3  131.48  204.35
  -7  -1   3  172.21   94.09
  -7  -1   3  106.63   87.48
   7  -1  -3  142.66   93.45
  -7   1   3  267.44   92.70
  -7  -1   3  135.04  171.57
   7   1  -3  120.84   58.87
  -7   1   3   39.15  156.60
  -7   1   3   86.76  100.52
   7  -1  -3  265.86  234.23
  -7   1   4 1254.69   99.78
  -7  -1   4  716.53  135.09
   7   1  -4  873.68  203.94
   7  -1  -4 1136.95  272.82
  -7  -1   4 1300.48  299.21
  -7   1   4  716.07  138.72
   7  -1  -4 1046.26  119.75
   7   1  -4 1130.75  209.41
   7   1  -4  526.79   91.98
  -7   1   4  857.92  254.70
  -7  -1   4  877.09  197.26
   7  -1  -4  775.49  142.34
  -7   1   4 1506.49  196.32
   7   1  -5 -297.15  216.56
   7   1  -5   -1.61  212.05
   7  -1  -5 -138.75  214.64
  -7   1   5  -49.88  211.60
  -7   1   5 -102.65  212.95
  -7   1   5  154.45  212.80
  -7  -1   5 -234.49  214.14
   7   1  -5    7.90  210.97
  -7  -1   5  -53.78  213.50
  -7  -1   5   10.37  220.49
   7  -1  -5  -61.90  219.32
   7   1  -6  215.45  126.78
   7   1  -6  161.20   63.98
  -7   1   6  309.31  148.96
   7  -1  -6  142.40  275.36
   7  -1  -6  231.80   50.75
  -7  -1   6   84.83   77.10
   7   1  -6  124.64  178.10
  -7   1   6  383.70   42.81
  -7  -1   6  126.20   91.64
   7  -1  -6  246.71  105.30
   7   1  -7   50.39  128.24
  -7  -1   7  131.78  171.02
   7  -1  -7 -141.32  258.15
   7   1  -7 -276.91  187.03
  -7  -1   7 -104.36  100.81
  -7  -1   7   60.47   80.62
  -7   1   7  318.02   56.61
   7   1  -8 1398.33  214.28
   7   1  -8 1702.67  330.17
  -7   1   8 1062.44  261.65
  -7  -1   8 1153.87  147.49
   7   1  -8 1472.01  242.47
  -7   1   8 1185.14  229.53
   7  -1  -8 1075.40  291.33
   7   1  -8 1176.22  213.89
  -7   1   9  292.52  155.54
   7   1  -9  153.31  119.09
  -7  -1   9 -123.67  201.04
  -7  -1   9   19.36   95.71
   7   1  -9  147.99  132.43
  -7   1   9  121.34  176.01
   7  -1  -9  138.95  173.77
  -7  -1  10  144.26  186.72
  -7  -1  10  318.51  212.50
   7   1 -10  405.67  175.37
  -7   1  10  329.74  171.26
   7   1 -10  371.38  145.10
  -7  -1  10   42.35  101.72
   7  -1 -10  520.47  228.55
   7   1 -11  191.97  207.63
  -7   1  11   94.45   48.50
   7  -1 -11  182.23  182.24
   7   1 -11  -10.98  211.77
  -7   1  11  146.07  152.20
  -7  -1  11  204.53  181.78
   7  -1 -11  267.93  237.23
  -7  -1  12 -169.70  214.21
   7  -1 -12 -231.50  204.19
   7  -1 -12  -59.94  207.73
  -7   1  12   54.12  204.25
  -7   1  12 -338.75  208.63
   7   1 -12  -87.71  207.40
  -7   1  12   -4.65  206.05
  -7  -1  12  159.58  208.62
   7   1 -12 -123.62  205.60
  -7   1  13   62.75   61.68
   7  -1 -13 -273.71  198.93
  -7   1  13   -0.44  180.64
   7   1 -13  305.08  184.82
  -7  -1  13 -185.52  217.89
   7   1 -13   77.94   62.57
  -7  -1  13 -119.54  183.83
   7  -1 -13  480.41  180.77
   7  -1 -14  953.44  249.42
  -7  -1  14  506.08  242.85
   7  -1 -14 1431.53  259.68
  -7   1  14 1129.56  125.34
  -7  -1  14 1399.34  279.46
   7   1 -14  645.00  167.36
   7   1 -14 1146.76  256.03
  -7   1  14 1743.40  249.14
   7  -1 -14  926.34  269.79
   7   1 -15  150.59  187.53
  -7   1  15  363.52  212.01
   7   1 -15  194.86  210.70
   7   1 -15 -141.49  128.09
   7  -1 -15  379.76  250.53
   7  -1 -15   55.00  199.97
   7  -1 -15  246.49  207.50
  -7  -1  15   82.60  222.53
  -7  -1  15  174.09  225.20
  -7   1  15  255.28   95.89
  -7   1  15    1.87   57.16
   7   1 -15  183.68   80.08
   7   1 -16 4138.85  464.22
   7   1 -16 4897.78  396.12
  -7   1  16 4954.75  280.39
   7  -1 -16 4312.12  482.08
  -7  -1  16 4084.39  465.51
  -7   1  16 4451.52  441.40
   7   1 -16 4349.49  414.87
  -7  -1  16 4271.91  359.18
   7  -1 -16 4519.02  419.45
   7  -1 -17  696.62  246.63
   7  -1 -17  650.00   97.78
  -7  -1  17  784.48  248.18
  -7  -1  17  443.93  239.58
  -7   1  17  714.61  255.25
   7  -1 -17  404.78  282.93
  -7   1  17  838.14  139.39
   7   1 -17  810.56  209.03
   7   1 -17  611.48  264.59
   7   1 -17  575.69  164.76
  -7   1  18 -118.65  245.68
  -7   1  18  136.71  117.84
  -7  -1  18 -102.91  198.57
   7   1 -18  199.66  249.20
   7  -1 -18  219.63  195.22
   7  -1 -18  109.79   67.08
   7  -1 -18  533.38  219.67
  -7  -1  18    7.16  231.76
   7   1 -18  199.01  142.79
   7   1 -18  277.39  178.84
   7  -1 -18   70.96  197.33
  -7   1  19  243.17  111.34
   7  -1 -19  153.03  206.85
   7  -1 -19  384.16  266.28
  -7   1  19  -24.02  233.46
   7   1 -19   16.92  183.15
   7  -1 -19   54.89  230.53
  -7  -1  19   21.73  230.95
  -7  -1  19   25.85  189.42
   7   1 -19  323.09  217.88
   7   1 -19   40.59  150.58
   7  -1 -20  175.47  210.35
  -7  -1  20  133.72  214.99
  -7   1  20  -62.91  212.42
   7   1 -20  235.59  212.45
   7  -1 -20 -130.97  214.33
  -7  -1  20 -179.42  212.04
   7   1 -20 -338.92  209.31
  -7   1  20  -94.93  211.24
   7   1 -21  134.31  229.26
  -7  -1  21 -190.91  227.40
  -7  -1  21  304.21  205.58
   7  -1 -21  229.68  213.96
  -7   1  21  283.16  123.59
   7   1 -21  317.56  191.43
   7  -1 -21  225.28  210.07
   7   1 -21  190.81  131.05
  -7   1  21  241.96  227.44
   7  -1 -22  142.06  186.22
   7   1 -22  194.97  137.99
   7  -1 -22  -91.16  226.70
   7   1 -22  311.28  217.37
   7  -1 -22  452.77  294.00
  -7   1  22  227.03  187.77
  -7   1  22  128.35  120.35
  -7  -1  22  -23.23  208.63
   7   1 -22  290.24  215.15
   7  -1 -23   20.37  205.72
   7   1 -23   54.37  204.35
  -7  -1  23 -210.89  200.75
  -7   1  23 -127.27  204.48
  -7   1  23   14.51  202.00
   7  -1 -23  184.11  207.10
   7  -1 -23   78.03  200.59
  -7   1  24  174.08  249.88
   7   1 -24 -293.87  243.14
  -7   1  24  -11.31  246.23
   7  -1 -24  -17.76  252.03
  -7  -1  24   97.05  243.40
  -7  -1  25  -86.45  199.77
   7  -1 -25   12.84  200.60
   7  -1 -25  258.55  206.49
   7   1 -25  -24.00  204.87
  -7   1  25   76.38  202.38
  -7   1  25 -226.66  205.72
   7   1 -26   74.26  218.88
  -7  -1  26  -83.72  219.31
   7  -1 -26  -85.51  225.47
   7   1 -26  206.86  224.73
   7  -1 -26   75.40  224.86
  -7   1  26  -90.60  222.12
  -7  -2   1  910.47  130.73
  -7   2   1  807.92  174.51
  -7  -2   1  518.61  187.95
  -7   2   1  796.15  206.77
  -7   2   1  788.21  144.74
  -7   2   1 1290.52  167.18
  -7  -2   1 1312.32  262.04
   7  -2  -1  769.50  105.74
   7  -2  -1 1973.96  325.34
   7  -2  -1 1213.49  155.39
   7  -2  -1  955.72  138.47
   7   2  -1 1251.15  191.84
  -7  -2   2  -50.26   62.64
   7   2  -2   80.38  166.54
  -7   2   2  117.34   98.20
   7  -2  -2 -131.27  268.80
  -7   2   2  146.15   94.86
  -7   2   2 -176.70  169.53
  -7   2   2   86.96  113.79
   7  -2  -2   43.92   87.30
  -7  -2   2   39.30  202.24
  -7  -2   3  688.39  234.96
   7  -2  -3  810.00  326.32
  -7   2   3  850.56  113.47
   7   2  -3  694.41  222.08
  -7   2   3  800.32  147.67
   7  -2  -3  569.97   78.35
   7  -2  -3  566.79  114.49
  -7  -2   3  197.56  161.61
   7   2  -3  693.63  183.23
  -7   2   3  897.33  236.03
  -7   2   3  567.39  125.92
  -7  -2   4  673.68  267.59
   7  -2  -4  472.14   72.87
   7  -2  -4  464.16  106.37
  -7   2   4  419.44  148.88
   7   2  -4  534.56  149.67
  -7   2   4  511.78  146.85
   7   2  -4  465.03  165.59
   7  -2  -4  830.37  330.69
   7  -2  -4  378.03   62.11
  -7   2   4  194.28  101.51
  -7   2   5  -47.64  108.79
   7   2  -5   36.15  105.65
   7   2  -5 -144.91  108.47
   7  -2  -5  -81.49  109.18
   7  -2  -5  -62.65  105.16
  -7   2   5  -13.66  104.00
   7  -2  -5  -40.44  107.63
  -7  -2   5 -192.70  105.90
  -7  -2   6 -163.61  198.84
  -7   2   6 -133.78  145.76
  -7   2   6   43.69  167.67
   7   2  -6   -3.00  151.47
   7   2  -6   -2.46  146.48
   7  -2  -6  290.91  210.71
   7  -2  -6  122.34  124.22
   7   2  -6  -38.49  122.74
  -7  -2   7 -125.42  122.20
  -7   2   7 -164.04  120.36
  -7   2   7  -19.64  123.87
   7  -2  -7 -339.19  125.35
   7   2  -7  131.07  121.54
   7   2  -7 -129.05  124.46
   7   2  -7  -89.78  121.02
  -7  -2   8  -26.94  146.87
   7  -2  -8  -46.21  151.04
   7   2  -8 -123.39  148.97
  -7   2   8  211.39  144.72
  -7   2   8   89.03  148.53
   7   2  -8 -161.99  145.27
   7   2  -9  816.43  193.12
   7  -2  -9  752.01  194.65
  -7  -2   9  612.59  249.57
  -7   2   9  909.24  187.82
  -7   2   9  701.13  230.21
   7   2  -9  652.38  220.97
   7   2  -9  722.11  166.20
   7   2 -10  -50.35  144.97
  -7   2  10   23.26  142.24
  -7  -2  10  140.76  144.23
  -7  -2  10 -237.05  143.19
  -7   2  11 -100.67  162.72
   7  -2 -11 -240.60  164.78
  -7  -2  11 -117.12  164.64
   7  -2 -11   64.71  167.38
   7  -2 -12  -75.26   45.98
   7  -2 -12 -114.97   45.00
  -7   2  12  217.18   44.65
  -7  -2  12 -148.22   45.45
   7   2 -12  -44.32   48.14
  -7  -2  12  105.54   45.32
   7  -2 -12  201.13   45.90
   7   2 -13   84.77   42.66
   7  -2 -13 -364.57  277.81
   7   2 -13  111.60   60.22
   7   2 -13  215.93  177.34
  -7  -2  13  214.30  184.57
   7   2 -13  228.04  158.67
  -7   2  13 -193.06  182.84
  -7  -2  13  222.42  231.35
  -7   2  14  715.17  198.54
  -7   2  14  665.02   39.63
   7  -2 -14  640.21  204.04
   7   2 -14 1109.66  250.40
   7   2 -14  476.29  227.43
   7  -2 -14  518.47  255.29
   7   2 -14  596.88   96.32
  -7  -2  14  690.66  272.07
   7  -2 -14  866.27  286.38
  -7   2  15    0.43  235.71
  -7   2  15  -30.44  235.29
  -7  -2  15  139.94  240.40
   7  -2 -15 -194.90  236.05
   7   2 -15   35.54  253.17
   7   2 -15  -55.70  235.78
   7   2 -15    9.37  237.45
  -7  -2  15  244.25  243.81
   7  -2 -15 -155.09  235.93
  -7  -2  16 -142.40  314.15
  -7  -2  16  476.11  225.04
  -7   2  16  246.59  194.58
   7  -2 -16    2.21  144.54
   7  -2 -16   22.67  271.25
   7   2 -16  215.42  230.98
   7   2 -16   89.99   81.53
   7   2 -16  396.75  253.97
  -7   2  16   76.74   54.66
   7  -2 -16   80.16   57.12
   7  -2 -17   74.07  260.39
   7   2 -17  176.82  231.82
  -7  -2  17  235.38  302.86
   7   2 -17  270.96  113.63
   7  -2 -17 -283.66  220.55
   7   2 -17 -240.25  217.37
   7   2 -17   67.79   67.80
  -7   2  17  -41.40  186.28
  -7   2  18  444.29  191.73
  -7  -2  18  737.75  246.83
   7  -2 -18  469.22  236.05
   7  -2 -18  398.74  212.09
   7   2 -18  690.29  234.76
   7   2 -18  280.88  202.11
  -7   2  18  232.12   67.41
  -7  -2  18  229.52  273.83
   7  -2 -18  157.42  312.00
   7  -2 -19  218.14  190.92
   7   2 -19  -90.46  205.09
   7  -2 -19 -150.54  189.77
  -7   2  19  -60.77  188.29
  -7  -2  19 -126.65  195.68
   7   2 -19   41.49  187.62
   7   2 -19   -9.83  191.29
  -7  -2  19  -30.62  193.52
   7  -2 -19   84.28  188.11
   7   2 -20  303.46  264.27
   7   2 -20  309.99   93.88
   7  -2 -20  398.29  206.65
  -7   2  20  209.96  219.11
   7  -2 -20  335.90  232.98
   7   2 -20  174.06  221.00
  -7   2  20  301.76  104.03
  -7  -2  20  214.14  257.67
  -7  -2  20  356.17  356.52
   7  -2 -20  230.00  293.55
   7   2 -21   73.96  228.07
  -7   2  21   81.53  118.46
   7   2 -21  -43.57   84.78
   7  -2 -21  -75.57  169.70
   7  -2 -21   68.47  195.84
  -7  -2  21   34.28  226.50
  -7   2  21   -3.27  224.42
   7   2 -21  282.60  232.13
  -7  -2  21  -22.26  294.69
   7  -2 -21  149.23  303.76
   7   2 -22 -248.22  210.53
   7   2 -22  156.41   90.96
   7   2 -22 -105.59  203.05
  -7   2  22  143.34  257.34
  -7  -2  22  193.52  224.00
  -7  -2  22  -26.63  259.05
   7   2 -23   24.58  227.39
  -7  -2  23 -173.25  230.86
  -7   2  23 -151.87  226.23
  -7  -2  24 -218.10  231.31
  -7   2  24  319.38  227.94
  -7  -2  24 -357.82  234.23
   7  -2 -24  113.28  231.23
  -7   2  25  540.14  233.27
   7   2 -25  145.81  156.99
   7  -2 -25  -62.01  214.54
   7  -3  -1 1851.12  141.34
   7  -3  -1 1475.67  188.36
   7   3  -1 2160.46  146.19
   7  -3  -1 2946.40  212.19
  -7  -3   1 2032.81  177.01
   7   3  -1 2227.71  276.02
  -7  -3   1 3398.70  487.34
   7   3  -1 2459.06  204.86
   7  -3  -1 2918.85  412.21
   7  -3  -1 1584.71  185.02
   7  -3  -2  604.57  266.79
  -7  -3   2  -15.04   60.27
  -7  -3   2   -4.76  245.82
   7   3  -2   74.18  178.38
   7   3  -2  -54.72   76.99
   7   3  -2   48.84  121.49
  -7   3   2 -258.29  130.58
   7  -3  -2   86.53   72.22
  -7   3   2 -144.79  136.95
   7  -3  -2  141.71   98.31
   7  -3  -2   -1.77   96.91
  -7  -3   3  -66.27  126.92
   7  -3  -3 -104.38  128.81
  -7   3   3   94.04  127.56
   7  -3  -3   38.50  125.75
  -7   3   3  -54.76  129.58
   7   3  -3 -255.36  130.03
  -7  -3   3   58.85  128.87
   7  -3  -3   -2.29  128.39
   7   3  -3 -176.65  127.45
   7  -3  -3 -125.28  128.56
   7   3  -3   30.33  127.39
  -7   3   4  201.25  180.45
   7   3  -4  -71.63  142.72
   7  -3  -4   95.29  242.97
   7   3  -4   75.66  137.65
   7  -3  -4   31.76   67.21
  -7   3   4    1.88   66.20
   7   3  -4 -167.19  217.75
  -7   3   4  285.47  139.08
  -7   3   5  377.52  198.41
  -7  -3   5   63.44  239.78
   7   3  -5  248.26  206.84
  -7   3   5  169.46  135.98
   7  -3  -5  266.58  291.59
   7  -3  -5  134.47   64.16
  -7   3   5  -26.83   70.63
   7  -3  -6   64.62  128.36
  -7   3   6  456.94  222.23
   7   3  -6  784.18  167.81
   7   3  -6  521.09  187.63
  -7   3   6  408.39  169.75
  -7  -3   6  784.86  255.24
   7  -3  -6   -0.98  278.78
  -7   3   7  742.19  221.17
   7   3  -7  845.75  204.13
   7   3  -7  826.59  210.33
  -7   3   7  988.30  193.27
   7  -3  -7  889.59  271.88
   7   3  -8  266.79  187.41
  -7   3   8  166.99  177.29
   7   3  -8  295.99  152.71
  -7   3   8  102.42   78.80
  -7   3   8  149.97  162.42
  -7  -3   8   90.27  215.72
  -7   3   9 1329.04  273.30
   7   3  -9 1142.43  235.40
   7   3  -9 1084.45  211.32
   7   3  -9 1023.41  234.14
  -7  -3   9 1096.33  291.70
   7  -3  -9  522.20  193.30
   7  -3  -9  709.49  179.78
  -7   3   9 1246.72  249.71
   7   3 -10 1206.60  224.49
  -7   3  10 1684.11  279.21
  -7  -3  10  810.60  362.24
   7  -3 -10 1145.70  316.84
  -7  -3  10  985.61  283.22
  -7   3  11   25.61  196.08
   7   3 -11  336.77  171.39
  -7  -3  11  147.83  208.13
   7  -3 -11  540.56  267.62
   7  -3 -11  224.99  156.06
  -7  -3  11  371.95  267.91
   7  -3 -12  432.44  292.18
   7  -3 -12  169.75  165.65
  -7   3  12   89.67  193.01
  -7  -3  12 -113.30  202.55
  -7  -3  12  178.13  290.98
   7   3 -12  434.97  169.61
   7  -3 -13  -83.84  121.81
  -7  -3  13  341.36  253.45
   7   3 -13   73.60  161.47
  -7   3  13  -81.08  199.90
   7  -3 -13  228.55  305.32
  -7  -3  13   53.62  178.45
   7  -3 -14 -239.10  198.17
   7  -3 -14  283.58  193.69
  -7   3  14  140.66  189.61
   7   3 -14 -214.19  199.77
   7   3 -14   39.17  191.16
   7  -3 -14  135.83  198.20
  -7  -3  14 -184.34  193.44
  -7  -3  14 -242.51  195.64
   7  -3 -15 -457.99  204.93
  -7   3  15  199.24  201.80
   7   3 -15  212.46  202.54
  -7  -3  15   45.71  208.33
  -7  -3  15 -391.27  206.55
   7  -3 -16 -137.76  265.92
   7  -3 -16 -130.91  272.77
   7   3 -16  192.29  262.89
  -7  -3  16 -195.57  270.08
   7   3 -16  258.15  276.32
  -7   3  16   12.91  262.94
   7  -3 -17  100.19  175.61
   7  -3 -17 -116.51  271.70
  -7   3  17  885.11  428.07
   7   3 -17  333.16  190.98
  -7  -3  17   14.00  292.70
  -7  -3  18   66.75  336.19
   7  -3 -18  -80.01  325.01
  -7   3  18   74.03  249.55
   7  -3 -19  355.40  291.56
  -7   3  19   39.12  246.25
  -7  -3  19   50.31  280.79
   7   3 -19 -189.93  207.04
  -7   3  20 -215.06  191.34
   7   3 -20  107.28  189.19
   7  -3 -20 -526.52  191.72
  -7  -3  20  131.34  197.29
  -7  -3  20 -394.51  197.56
   7   3 -20  -80.68  197.96
  -7   3  21  127.48  178.63
   7   3 -21   -1.28  176.27
  -7  -3  21 -260.37  184.15
  -7  -3  21 -395.86  183.78
   7  -3 -21    0.11  178.70
   7   3 -21 -326.32  184.01
   7   3 -22   74.06  194.30
  -7   3  22    5.20  218.44
  -7  -3  22  273.37  249.19
  -7   4   1  154.07  120.46
   7   4  -1  124.57  116.52
   7  -4  -1   74.95  120.41
   7   4  -1  -19.13  118.74
   7  -4  -1  151.73  118.38
  -7   4   2 -162.19  189.65
  -7   4   2  135.83  153.56
  -7  -4   2  346.87   77.53
   7   4  -2  335.03  193.99
  -7  -4   2  373.91  267.97
   7  -4  -2  183.24  115.30
   7   4  -2  183.91  112.78
   7  -4  -2  415.36  278.43
   7  -4  -3 -129.15  113.21
  -7   4   3 -153.78  114.73
   7   4  -3  -42.47  113.23
   7   4  -3   48.88  112.65
   7  -4  -3  470.40  113.82
   7  -4  -4  250.84  104.72
   7  -4  -4   59.03   80.61
   7   4  -4  244.39  126.58
  -7  -4   4  208.83  245.98
  -7   4   4  669.72  260.13
   7   4  -4   65.90  233.14
  -7   4   4  186.37  165.08
   7  -4  -4  297.80  199.06
   7   4  -5    4.05  127.10
  -7   4   5  -55.65  127.81
   7   4  -5    3.60  126.64
  -7   4   5 -230.37  130.03
  -7  -4   5   91.68  124.45
  -7   4   6  226.10  259.02
   7   4  -6  -21.67  204.33
   7  -4  -6  277.89   86.61
  -7   4   6  -33.96  182.64
   7   4  -6  411.65  138.63
  -7  -4   6  242.00  243.51
   7   4  -7   20.43  143.46
  -7   4   7  -91.16  174.37
   7  -4  -7   29.87   72.99
  -7   4   7   45.37  195.56
   7   4  -7 -153.26  198.63
  -7  -4   7  303.91  238.49
  -7  -4   8  -65.49  137.64
   7   4  -8  233.80  139.60
   7   4  -8 -240.31  138.89
  -7   4   8   18.11  138.84
   7   4  -9   89.20  160.86
  -7  -4   9 -307.73  160.30
   7  -4  -9  -23.83  167.04
  -7  -4   9   20.87  161.56
  -7   4   9 -114.87  160.43
  -7   4  10  290.06  226.47
  -7  -4  10  600.93  303.76
   7   4 -10  322.32  170.59
  -7  -4  10   85.77  230.61
   7  -4 -10  141.08  314.89
  -7  -4  11  453.24  311.19
  -7  -4  11   40.29  238.16
  -7   4  11  319.81  221.03
   7   4 -11   65.98  167.65
  -7   4  12  -49.73  175.89
  -7  -4  12  -15.74  177.71
   7   4 -12   85.74  177.29
  -7  -4  12 -114.49  179.53
  -7  -4  13  381.43  342.13
   7  -4 -13  710.26  339.61
  -7  -4  13  723.68  239.84
   7   4 -13  664.97  220.85
   7   4 -14   93.94  181.29
   7  -4 -14  -70.57  289.63
   7   4 -14  121.64  192.21
  -7  -4  14  665.13  351.41
  -7  -4  15  157.17  215.01
  -7  -4  15  -94.02  319.03
   7   4 -15  108.34  179.50
   7   4 -15  214.42  178.55
  -7  -4  16  -14.02  244.00
   7  -4 -16  -47.22  206.21
  -7  -4  16   63.94  161.14
   7   4 -16  161.81  190.19
   7   4 -16  195.09  193.65
   7  -4 -17  260.37  241.89
   7   4 -17   40.52  195.13
   7   4 -17 -138.86  196.47
  -7  -4  17  500.03  343.45
   7  -4 -18  180.46  238.85
   7   4 -18  -40.63  182.20
  -7  -4  18  312.00  366.58
   7   4 -19  143.15  203.84
  -7  -4  19  372.14  287.36
   7  -4 -19  353.17  251.27
  -7   5   1 -113.26  180.31
   7   5  -1  -66.34  176.07
  -7   5   2   65.10  121.55
   7   5  -2   70.44  188.88
  -7  -5   2  192.71  221.97
   7  -5  -2 -230.56  207.31
  -7   5   3  -64.67  228.92
  -7   5   3  -20.78  226.94
  -7  -5   3 -221.97  220.26
   7  -5  -3 -393.66  226.22
   7   5  -4  150.82  205.80
  -7   5   4  120.21  156.90
  -7   5   5  154.58  145.63
   7   5  -5   32.65  177.90
  -7   5   5 -102.20  257.71
  -7   5   6  113.08  124.90
   7  -5  -6   80.16  266.42
   7   5  -6  399.90  217.12
  -7   5   7   23.05  184.81
   7  -5  -7  279.61  227.14
  -7   5   8 -228.87  210.41
  -7  -5   8  181.53  315.20
   7  -5  -8  159.90  205.76
  -7   5   9  253.82  198.71
  -7  -5   9   28.42  282.32
   7  -5  -9  210.80  195.03
  -7  -5  10  113.51  196.58
  -7   5  10 -131.62  196.57
  -7  -5  10 -210.58  198.05
  -7  -5  11  158.12  331.16
  -7   5  11  -47.59  225.26
  -7  -5  12 -148.11  249.92
   7  -5 -12 -157.89  255.30
  -7  -5  12 -183.50  251.46
  -7   5  12   47.04  246.88
  -6   0   1 -120.98  201.82
  -6   0   1  -36.36  206.11
   6   0  -1 -353.07  204.65
  -6   0   1  -21.33  200.87
   6   0  -1 -197.57  199.28
  -6   0   1 -409.73  202.30
   6   0  -2 9296.12  607.36
   6   0  -2 8398.50  668.50
  -6   0   2 7416.02  536.87
   6   0  -2 8084.86  510.66
  -6   0   2 8175.40  511.78
  -6   0   2 8378.72  677.62
  -6   0   2 5655.66  506.29
   6   0  -3  -77.14  227.03
  -6   0   3  -38.90  213.92
   6   0  -3  -82.31  215.47
   6   0  -3  -47.18  219.84
  -6   0   3 -279.37  214.09
  -6   0   3 -160.82  216.26
  -6   0   3 -306.94  222.20
  -6   0   4  768.18  236.05
  -6   0   4  768.41  157.15
  -6   0   4  861.82  197.74
  -6   0   4  687.44  164.37
   6   0  -4  854.89  143.30
  -6   0   5 -152.19   98.46
   6   0  -5 -115.24   98.50
   6   0  -5 -203.90   94.52
   6   0  -5  -92.51   94.52
  -6   0   5 -118.70   99.09
  -6   0   5  -32.27   94.27
   6   0  -620326.33 1030.13
  -6   0   621714.58 1127.89
  -6   0   619827.45  967.55
  -6   0   622968.90 1211.32
  -6   0   622662.71 1114.34
   6   0  -7 -101.32  205.28
   6   0  -7   18.04  206.24
  -6   0   7 -105.25  199.58
   6   0  -7   12.18  199.21
  -6   0   7 -168.46  198.50
  -6   0   7 -428.45  204.71
  -6   0   7  -21.81  206.39
   6   0  -812810.17  820.22
  -6   0   814416.87  720.97
  -6   0   816902.63  910.88
  -6   0   818971.25 1003.56
  -6   0   817117.30  884.25
   6   0  -817201.48 1271.96
   6   0  -9  -93.60  174.77
  -6   0   9  -54.43  185.36
  -6   0   9    2.96  180.55
  -6   0   9 -119.76  175.43
   6   0  -9 -436.98  182.58
   6   0 -10 -187.45  249.42
  -6   0  10 -285.72  251.07
   6   0 -10  122.84  236.98
  -6   0  10  -17.63  238.26
  -6   0  10 -138.35  244.67
   6   0 -11   54.95  257.28
   6   0 -11  -35.88  245.71
  -6   0  11   80.11  252.07
  -6   0  11  -57.14  257.53
   6   0 -11 -571.66  244.70
  -6   0  11   45.13  247.67
  -6   0  12  476.49  250.47
   6   0 -12  898.41  351.41
   6   0 -12  966.87  252.54
   6   0 -12  670.02  113.16
  -6   0  12  462.56  220.88
   6   0 -12 1056.71  221.59
  -6   0  12  680.87  114.14
   6   0 -13 -108.64  213.50
  -6   0  13  -40.37  218.45
   6   0 -13 -115.32  220.90
  -6   0  13  -62.58  218.76
  -6   0  13   64.51  218.15
   6   0 -14  492.88  214.47
   6   0 -14  871.97  217.77
  -6   0  14  940.39  232.80
  -6   0  14  678.48  111.84
   6   0 -15   -9.32  192.86
  -6   0  15  -52.91  191.39
   6   0 -15 -155.71  195.67
  -6   0  15 -317.14  195.09
   6   0 -16  268.15  243.52
   6   0 -16  392.82  181.54
   6   0 -16  345.48  219.45
  -6   0  16  398.36  179.09
  -6   0  16  -12.01  155.10
  -6   0  17  114.23  191.75
   6   0 -17  -26.32  158.82
   6   0 -17 -158.72  244.13
  -6   0  17   97.88  161.45
   6   0 -18 6744.82  556.18
   6   0 -18 6436.67  542.55
  -6   0  18 6718.29  507.82
   6   0 -18 7426.12  598.56
  -6   0  18 7060.36  603.57
  -6   0  19  136.58  151.81
   6   0 -19   35.15  158.93
   6   0 -19 -133.39  154.08
  -6   0  19 -198.75  157.21
  -6   0  20  317.17  216.87
   6   0 -20  125.87  173.20
   6   0 -20  291.80  200.06
   6   0 -20  343.74  213.69
  -6   0  20  518.19  165.50
   6   0 -21  182.34  201.01
   6   0 -21  123.69  175.75
   6   0 -21  353.34  267.68
  -6   0  21  176.31  209.45
  -6   0  21  101.86  144.59
  -6   0  22 1233.65  205.03
   6   0 -22 1998.03  301.32
   6   0 -22 1183.28  255.12
  -6   0  22 2655.76  334.82
   6   0 -22 2221.35  406.21
   6   0 -23 -145.23  206.48
  -6   0  23  205.38  210.69
   6   0 -23   39.51  213.58
  -6   0  23 -215.02  206.06
   6   0 -23 -154.73  206.60
   6   0 -24  -39.45  197.99
   6   0 -24  212.19  270.53
  -6   0  24  163.15  233.15
  -6   0  24 -134.33  170.08
   6   0 -25  -40.25  224.86
   6   0 -25  -73.07  231.44
  -6   0  25  111.65  229.25
  -6   0  25  -93.04  226.52
   6   0 -26   65.28  192.82
   6   0 -26  247.18  229.95
   6   0 -26  140.23  228.19
  -6   0  26  -77.18  217.48
  -6  -1   1  641.71  148.22
  -6  -1   1  831.67  173.48
  -6   1   1  829.84  191.02
  -6   1   1  817.12  177.82
   6   1  -1 1279.47  220.25
  -6  -1   1  915.20  189.15
   6  -1  -1  576.37  286.57
  -6   1   1  794.71  187.09
   6  -1  -1  466.87  136.13
   6   1  -1  862.10  155.01
  -6   1   1 1291.14  163.98
   6   1  -1  782.85   94.58
   6   1  -1  727.64  201.85
   6   1  -2  881.03  246.69
   6   1  -2  872.33  152.09
   6  -1  -2 1355.85  357.48
   6   1  -2 1131.08  193.53
  -6   1   2 1051.83  221.77
  -6  -1   2 1044.01  147.94
   6  -1  -2  712.35  128.62
  -6   1   2  647.67  161.80
  -6  -1   2  750.62  246.06
  -6   1   2 1160.06  193.22
  -6   1   2  961.36  169.69
  -6  -1   2  323.95  227.69
  -6  -1   2  425.03  153.76
   6  -1  -2  688.01  116.27
   6   1  -2  652.75   78.42
   6  -1  -2 1009.23  181.24
  -6   1   3 -159.55  111.58
  -6   1   3  -73.46  108.80
  -6  -1   3  -95.14  110.23
   6   1  -3  230.55  111.19
   6  -1  -3   64.89  111.17
   6   1  -3  112.66  109.23
  -6  -1   3   23.92  109.98
  -6  -1   3  137.14  112.83
   6  -1  -3  -53.54  111.23
   6  -1  -3 -332.38  111.08
  -6  -1   3 -135.77  110.27
  -6  -1   3   74.06  110.98
  -6   1   3  105.16  111.42
   6   1  -4 -161.03  192.46
   6   1  -4  -45.76  189.91
  -6  -1   4  -57.90  194.17
   6  -1  -4   14.03  199.65
  -6  -1   4 -334.56  190.21
   6  -1  -4  -42.89  195.51
  -6   1   4  132.27  191.73
  -6  -1   4  -93.46  195.80
   6  -1  -4  -73.05  188.12
  -6   1   4  -47.50  191.73
   6  -1  -4 -215.48  191.88
  -6   1   4   91.19  189.46
   6   1  -5 -228.42  173.49
  -6  -1   5  -76.36  140.36
  -6  -1   5  101.19  164.41
  -6  -1   5   39.50   86.92
  -6   1   5  137.12  176.21
  -6   1   5  428.21  149.95
  -6  -1   5  120.96   93.48
   6   1  -5   47.77  105.39
   6   1  -6 1944.91  252.02
   6   1  -6 1970.07  285.76
  -6   1   6 1641.84  268.23
  -6   1   6 1991.26  220.03
   6  -1  -6 1353.75  180.25
   6  -1  -6 1415.40  179.44
  -6  -1   6 1415.35  161.71
   6  -1  -6 2246.07  354.47
  -6  -1   6  964.97  239.00
  -6   1   6 1568.08  255.03
   6   1  -6  807.77  294.03
   6   1  -7  -61.27  118.52
   6   1  -7  140.29  114.89
   6   1  -7 -363.45  111.95
  -6  -1   7 -170.03  113.50
   6   1  -7 -346.72  112.94
  -6  -1   7    4.24  112.21
   6  -1  -7    4.32  114.32
  -6  -1   7 -107.12  114.71
  -6   1   7  -59.67  114.58
   6  -1  -7 -129.90  117.17
  -6   1   7  -46.43  115.85
   6  -1  -8 5591.58  479.68
   6   1  -8 5586.32  386.55
   6   1  -8 4492.34  368.59
   6  -1  -8 4475.83  482.69
  -6   1   8 4994.01  341.97
   6   1  -8 5172.08  469.84
   6  -1  -8 3704.90  357.87
  -6   1   8 4987.85  443.25
   6   1  -9 1535.53  148.45
  -6   1   9 1225.48  213.76
  -6   1   9 1743.74   88.83
   6   1  -9 1936.69  292.96
  -6   1   9 1600.23  193.34
   6  -1  -9 1858.25  340.19
  -6  -1   9 1556.96  254.83
  -6  -1   9 1434.17  145.01
   6  -1  -9 1750.21  321.61
   6   1  -9 1831.60  239.64
   6   1 -10  115.02  186.44
  -6   1  10  167.97  143.00
  -6   1  10   60.99   45.77
  -6  -1  10  174.72   81.23
   6  -1 -10  267.74  224.63
  -6  -1  10  107.75  207.93
  -6  -1  10  -15.22  175.95
   6   1 -10   87.26  115.51
   6  -1 -10 -245.96  176.80
   6   1 -11 3241.13  220.29
  -6  -1  11 2892.58  276.14
  -6   1  11 3967.70  336.88
   6  -1 -11 3518.08  430.79
  -6  -1  11 3915.88  341.30
   6   1 -11 3970.99  388.87
  -6   1  11 3139.00  196.53
  -6  -1  11 2903.64  346.30
   6  -1 -11 2902.79  464.64
   6  -1 -12  610.06  192.88
   6  -1 -12  367.25  279.22
   6   1 -12  495.20   96.52
  -6  -1  12  320.09  189.12
   6   1 -12  565.10  154.42
  -6   1  12  862.08  185.72
  -6   1  12  802.02   95.24
  -6  -1  12  564.96  232.52
   6  -1 -13  370.71  210.98
   6   1 -13 1365.44  254.04
  -6   1  13 1197.32  219.12
   6   1 -13  811.27  111.03
  -6  -1  13 1086.98  238.09
   6  -1 -13 1152.62  105.98
  -6  -1  13 1345.06  253.48
   6  -1 -13 1195.29  259.99
   6   1 -13 1191.90  252.06
  -6  -1  14  146.59  222.72
   6   1 -14  173.13  199.33
   6   1 -14  132.57   70.95
  -6   1  14  285.02  230.16
   6  -1 -14  288.50  226.30
   6  -1 -14  205.59   74.71
  -6  -1  14  369.59  228.65
   6  -1 -14  358.59  189.53
  -6   1  14   86.19   99.01
   6  -1 -15 5482.21  382.91
   6   1 -15 5891.65  493.63
  -6   1  15 6631.44  515.35
   6   1 -15 4722.53  315.68
   6  -1 -15 5677.43  585.56
   6   1 -15 6126.83  586.93
   6   1 -15 5158.37  415.30
   6  -1 -15 6230.86  539.41
  -6  -1  15 5035.60  543.27
   6  -1 -15 4620.92  310.12
  -6   1  15 6826.07  351.55
  -6  -1  15 5528.75  525.86
   6  -1 -16 2546.27  316.39
   6   1 -16 2068.16  217.79
   6   1 -16 2390.73  311.00
   6   1 -16 1639.91  270.82
  -6  -1  16 2268.75  316.02
   6  -1 -16 2133.76  312.70
   6  -1 -16 2305.93  306.14
  -6  -1  16 1152.27  337.50
  -6   1  16 2204.67  322.00
   6  -1 -16 1572.56  161.86
   6  -1 -17  275.00  108.25
   6   1 -17  954.78  237.69
   6  -1 -17  286.43  216.99
   6  -1 -17   26.44  206.47
  -6   1  17  455.95  205.04
  -6   1  17  674.96  134.22
   6   1 -17  770.68  232.52
   6   1 -17  660.41  141.37
  -6  -1  17  726.29  211.04
  -6  -1  17  248.57  231.59
   6  -1 -17  116.02  197.24
   6  -1 -18  110.18  296.66
  -6   1  18  253.87  188.04
   6   1 -18  116.45  216.86
   6   1 -18 -125.08  198.26
   6   1 -18  313.95  118.53
  -6  -1  18   56.84  197.15
  -6   1  18  -35.78  117.48
  -6  -1  18  392.29  223.94
   6  -1 -18  471.89  192.28
   6  -1 -18    7.74   63.57
   6  -1 -18   -5.59  215.14
  -6   1  19   14.31  211.32
   6  -1 -19  195.16  215.48
   6   1 -19   72.40  209.35
   6   1 -19 -214.70  211.95
  -6   1  19 -158.63  210.35
   6   1 -19   -0.11  207.02
   6  -1 -19 -155.06  215.58
  -6  -1  19   11.16  212.14
   6  -1 -20   81.45  157.49
   6   1 -20  -35.57  116.87
  -6   1  20  249.76  216.34
  -6  -1  20   51.03  187.57
   6   1 -20  179.29  203.15
   6   1 -20  123.89  216.75
  -6   1  20 -177.82  129.20
   6  -1 -20 -308.90  286.49
  -6  -1  20  567.61  204.18
   6  -1 -20   38.36  219.23
   6  -1 -21  191.70  188.44
   6  -1 -21  105.79  292.95
   6   1 -21  -79.23  216.92
  -6   1  21    7.26  121.85
  -6  -1  21   34.25  203.65
  -6   1  21  -94.18  209.13
  -6  -1  21   29.29  214.56
   6  -1 -22 -109.99  203.99
  -6   1  22   62.92  211.17
   6   1 -22 -235.86  196.07
   6   1 -22  257.81  250.45
   6  -1 -22 -213.01  184.26
  -6  -1  22  -77.43  194.06
  -6  -1  22  185.64  197.48
  -6   1  22  315.38  123.66
   6  -1 -23  -20.75  204.65
   6   1 -23 -192.72  201.80
  -6   1  23  -53.46  201.18
   6   1 -23 -170.07  197.57
  -6   1  23  189.17  200.26
  -6  -1  23  -83.24  198.33
   6  -1 -23   54.28  198.51
   6   1 -24  145.16  210.24
  -6   1  24  145.19  214.93
   6  -1 -24  -67.68  211.30
   6   1 -24 -238.71  214.76
  -6   1  24  -97.16  213.28
  -6  -1  24  -77.56  210.99
   6  -1 -25 -195.16  204.83
   6   1 -25   -7.55  163.88
  -6   1  25  157.92  138.05
  -6  -1  25  360.40  270.62
  -6   1  25   60.49  241.20
   6  -1 -25  564.56  203.11
   6  -1 -25  -65.54  280.17
   6   1 -25 -280.05  241.64
  -6  -1  25 -192.62  201.08
  -6  -1  26   97.53  258.27
  -6   1  26  171.56  142.88
   6   1 -26  103.45  156.94
  -6   1  26  326.15  246.65
   6  -1 -26  271.91  265.95
   6  -1 -26   90.91  202.21
  -6  -1  26  242.40  215.63
   6   1 -26  248.03  262.92
   6   1 -26  134.03  191.72
  -6  -2   1  -21.48   78.89
   6  -2  -1   27.40   79.11
  -6   2   1   41.07   80.57
   6   2  -1  -54.05   79.14
  -6   2   1 -254.52   78.44
  -6   2   1  -26.43   79.17
  -6  -2   1  192.73   78.82
   6  -2  -1 -313.82   79.21
   6  -2  -1   76.69   76.48
  -6  -2   1 -124.60   77.99
   6   2  -1  114.73   77.87
  -6   2   1 -147.16   76.86
   6  -2  -1  100.21   76.82
   6  -2  -2  367.17  110.96
   6  -2  -2  400.34   77.77
  -6   2   2  599.40  179.11
   6   2  -2  378.23  192.61
   6   2  -2  298.97   76.78
  -6   2   2  484.15  103.17
  -6  -2   2  -27.81  151.91
   6  -2  -2  546.87  286.65
   6  -2  -2  390.37  108.51
  -6  -2   2  380.92  127.02
  -6   2   2  376.47  110.41
  -6   2   2  563.56  130.91
  -6  -2   3   92.30  189.12
  -6   2   3  140.78  110.67
   6   2  -3   57.84  103.06
   6   2  -3   45.72  138.66
  -6   2   3   52.09  122.12
   6  -2  -3   38.42   74.51
   6  -2  -3  -45.77   58.38
   6  -2  -3 -226.81  242.24
   6  -2  -3   59.90   53.88
   6   2  -3   48.59   66.46
   6   2  -3  164.98  120.24
   6  -2  -3   12.81  101.70
  -6   2   4 1066.82  169.30
  -6  -2   4 1491.91  236.90
   6  -2  -4 1080.01  336.80
   6  -2  -4 1003.69   67.09
   6   2  -4  789.09  198.93
   6  -2  -4 1230.86  140.49
  -6  -2   4  779.00  265.98
  -6   2   4  857.32  162.16
   6   2  -4  737.25  194.66
   6   2  -4  908.23  162.05
   6  -2  -4  879.46  119.41
  -6   2   5  988.23  174.21
  -6  -2   5 1157.49  308.48
   6  -2  -5 1083.62  408.92
   6  -2  -5 1068.33  133.03
   6   2  -5  855.35  169.03
  -6   2   5  775.60  201.73
   6   2  -5 1106.95  225.17
   6  -2  -5  944.91   73.68
  -6   2   6  476.56  150.15
   6   2  -6  353.00  165.53
  -6   2   6  189.84  187.99
   6   2  -6  221.40  142.24
   6  -2  -6  267.60  207.67
   6   2  -6  126.29  162.07
  -6  -2   6  164.09  222.91
  -6  -2   6  255.84  100.43
  -6  -2   7 -228.57  125.73
  -6   2   7  123.05  127.63
   6   2  -7 -276.13  127.32
   6   2  -7  -66.32  124.67
   6  -2  -7 -133.79  129.59
   6   2  -8 -152.78  121.59
   6   2  -8 -301.05  123.21
  -6   2   8 -270.30  123.85
   6  -2  -8   12.20  126.16
   6   2  -8  -36.13  123.49
  -6  -2   8   96.86  122.48
  -6   2   8  176.31  121.68
  -6  -2   9 -239.51  144.41
   6   2  -9   14.33  145.03
   6   2  -9   37.81  144.72
   6  -2  -9 -544.98  148.30
  -6   2   9   12.64  143.16
   6  -2 -10   62.51  156.05
   6   2 -10 -127.75  155.56
  -6   2  10 -355.47  154.13
   6  -2 -10 -234.92  159.36
  -6  -2  10 -334.64  155.55
  -6  -2  10  160.36  156.13
   6   2 -11  235.13  158.63
  -6  -2  11  282.87  228.62
   6   2 -11  183.26   35.21
   6  -2 -11    1.52  220.43
   6  -2 -11  112.10  183.45
   6  -2 -11   59.62  141.89
  -6   2  11   50.83  142.39
   6   2 -11  108.06   37.63
   6  -2 -12  551.63  226.26
  -6  -2  12  353.40  236.72
  -6  -2  12  775.44  248.23
   6   2 -12  900.93  190.84
  -6   2  12  723.72   67.23
   6   2 -12  778.51   72.22
   6   2 -12  552.64   67.12
  -6   2  12 1033.84  186.90
   6  -2 -12  831.77   58.57
   6  -2 -12  790.88  300.18
   6  -2 -13 1426.02  234.45
   6   2 -13 1816.44  249.29
   6   2 -13 1202.97  108.63
   6   2 -13 1122.92  283.33
   6   2 -13 1494.88  113.29
   6  -2 -13 1852.59  308.82
   6  -2 -13 1356.15  110.73
  -6  -2  13 1171.52  280.83
   6  -2 -13 1070.73  292.51
  -6   2  13 1811.95  242.86
  -6   2  13 1258.27   89.90
  -6  -2  13 1882.40  320.51
   6   2 -14   65.90  208.48
  -6  -2  14 -115.30  211.72
   6  -2 -14 -192.32  205.44
   6  -2 -14    4.00  210.72
   6  -2 -14  -89.62  209.67
   6   2 -14  -80.02  208.87
  -6   2  14 -223.38  204.90
  -6   2  14   44.13  207.00
  -6  -2  14 -179.19  209.61
   6   2 -14  151.69  204.31
   6   2 -14   58.90  222.35
   6   2 -15  163.19   55.59
   6   2 -15  101.58  186.57
   6   2 -15  197.25   80.47
  -6  -2  15  -65.61  246.25
   6  -2 -15  487.82  226.61
   6  -2 -15  -61.01  192.41
   6  -2 -15  129.76   59.85
  -6  -2  15   98.35  215.04
  -6   2  15   95.23   64.20
  -6   2  16  180.12   73.58
   6  -2 -16   44.72  262.10
   6  -2 -16  154.19  197.16
  -6   2  16   65.74  198.64
   6  -2 -16  -92.26  224.27
   6   2 -16   79.75  217.27
  -6  -2  16  254.87  293.87
   6   2 -16    0.43  189.60
   6   2 -16   95.96   90.09
  -6  -2  17  190.92  206.58
  -6  -2  17  227.69  290.10
   6   2 -17  273.31  204.32
   6   2 -17  -31.69   91.88
  -6   2  17   -7.52   88.54
  -6   2  17   -8.05  204.97
   6   2 -17  312.21  199.22
   6  -2 -17 -389.21  171.57
   6  -2 -17   -5.05  267.65
  -6   2  18 -316.65  193.88
  -6   2  18   20.31  209.05
   6   2 -18  333.31  196.45
   6   2 -18   28.91  210.19
   6   2 -18  -44.79  192.22
   6  -2 -18 -217.91  194.44
   6  -2 -18  -48.68  196.14
   6  -2 -18   72.36  196.14
  -6  -2  18  -60.46  200.89
  -6  -2  18   71.77  199.40
   6  -2 -19  336.61  193.01
   6  -2 -19  577.68  258.55
  -6  -2  19  183.92  232.26
   6   2 -19  703.27  234.98
  -6  -2  19  701.52  348.90
   6  -2 -19  230.67  220.24
   6   2 -19  417.86  104.83
  -6   2  19  579.23  127.64
   6   2 -19  180.34  222.07
  -6   2  19  719.06  223.32
  -6  -2  20 -146.17  212.29
  -6  -2  20  105.19  212.29
   6  -2 -20   21.00  209.04
   6  -2 -20   74.12  209.50
  -6   2  20 -137.28  222.08
   6   2 -20    2.38  204.67
   6   2 -20 -106.57  223.91
  -6   2  20  -17.25  206.41
   6  -2 -20 -117.03  207.60
   6  -2 -21  -48.24   98.77
  -6  -2  21   83.04  101.11
  -6  -2  21   25.15  100.72
   6  -2 -21  -69.17  100.04
   6   2 -21  102.54  106.69
  -6   2  21   -3.63  105.58
  -6   2  21 -297.31   98.48
  -6   2  22  260.17  237.76
  -6  -2  22  -45.54  305.08
   6   2 -22  207.13  234.93
   6   2 -22  228.87  112.88
   6  -2 -23   34.35  161.46
  -6   2  23   82.30  161.54
  -6  -2  23  224.29  165.13
   6  -2 -23 -221.46  164.27
  -6  -2  23 -131.92  163.64
   6  -2 -23  -83.60  163.87
   6   2 -23 -107.16  160.74
   6   2 -23  -13.02  174.76
   6   2 -23   50.55  161.16
   6   2 -24  270.99  162.09
   6   2 -24   12.67  100.64
   6   2 -24 -126.17  214.50
  -6   2  24   13.14  215.30
   6  -2 -24  214.89  144.05
   6   2 -25   61.96  252.63
  -6   2  25  103.44  206.99
   6  -2 -25  225.53  187.84
   6   2 -25   47.36  102.06
   6   2 -25  143.96  178.89
   6   3  -1 -110.16  166.15
  -6  -3   1  131.46  127.68
  -6   3   1  -82.95  128.46
  -6  -3   1   19.21  224.06
   6   3  -1  182.38  112.74
  -6   3   1  -62.65  140.61
   6  -3  -1  131.08  263.15
   6  -3  -1   98.15  112.77
   6  -3  -1   -4.38   81.30
   6  -3  -2   33.71  114.59
   6   3  -2   -0.77  113.77
   6  -3  -2 -203.32  114.44
   6  -3  -2    4.19  114.63
  -6  -3   2  -20.22  114.31
   6  -3  -2   95.69  114.66
   6   3  -2 -180.06  112.41
  -6   3   2 -105.86  114.45
  -6  -3   2   11.85  115.17
  -6  -3   2  -40.14  112.52
   6  -3  -2   -2.08  113.63
  -6   3   3 -159.07  123.72
  -6  -3   3 -125.94  121.23
  -6   3   3 -238.44  124.70
   6  -3  -3    4.19  124.49
   6  -3  -3   46.16  123.60
   6   3  -3 -336.35  122.43
   6   3  -3 -114.64  123.49
  -6   3   3  166.12  124.65
  -6  -3   3  -25.90  123.47
   6  -3  -3  -36.32  123.98
  -6  -3   3 -101.90  125.58
   6   3  -4 2080.37  297.44
   6  -3  -4 1669.30  153.27
   6   3  -4 1866.46  192.17
  -6   3   4 1695.06  201.05
   6  -3  -4 1589.14  294.18
   6  -3  -4 1745.96  174.53
   6   3  -5  585.49  161.85
  -6   3   5  273.27  220.85
   6  -3  -5  144.55  203.73
  -6   3   5  329.66   92.34
   6   3  -5  430.02  203.40
  -6   3   5  320.79  151.75
  -6  -3   5  342.33  203.55
   6   3  -6  220.15  172.76
  -6   3   6  285.79   73.98
   6  -3  -6  101.17  240.69
   6  -3  -6  190.66   58.18
  -6   3   6  -63.83  169.79
  -6   3   6  203.57  147.70
  -6  -3   6  210.09  218.89
   6   3  -6  122.29  157.40
   6   3  -7   70.06  156.27
  -6   3   7  104.67  193.67
  -6  -3   7  216.73  181.57
   6  -3  -7   -1.86  195.84
  -6   3   7  286.94  188.65
   6   3  -7  394.25  280.68
   6   3  -7   70.60  161.90
  -6   3   7   65.69   71.09
  -6   3   8 -177.89  161.50
   6  -3  -8   74.19  166.37
   6  -3  -8   51.05  165.43
   6   3  -8 -219.61  163.05
   6   3  -8  102.89  161.85
  -6   3   8  -30.81  167.04
  -6  -3   8  -71.97  161.88
   6  -3  -9  697.35  296.55
  -6   3   9  799.13  183.00
  -6  -3   9  788.64  240.75
   6  -3  -9  262.05  171.32
   6   3  -9  273.32  177.72
   6   3  -9  328.44  175.53
  -6  -3   9  368.57  205.96
  -6  -3  10 -341.25  165.87
   6  -3 -10   -2.89  171.88
   6  -3 -10  -55.52  169.96
   6   3 -10  249.75  166.51
   6   3 -10 -154.83  171.97
  -6  -3  10   -6.38  167.24
   6  -3 -10  -71.60  171.88
  -6   3  10   -8.23  165.18
  -6   3  11  -48.39  147.19
   6   3 -11  283.01  153.62
  -6  -3  11 -290.02  148.14
   6  -3 -11  105.47  150.76
   6  -3 -11  -47.70  151.47
   6   3 -11   44.48  148.06
  -6  -3  11  -68.48  149.78
   6  -3 -11  197.35  153.30
  -6  -3  12 -172.59  164.40
  -6  -3  12 -305.17  162.36
  -6   3  12   53.64  160.82
   6  -3 -12 -132.00  167.37
   6  -3 -12  153.91  163.93
   6   3 -12 -128.67  161.37
  -6  -3  13  131.78  152.76
  -6   3  13   39.98   47.26
  -6   3  13  120.12  181.10
   6   3 -13   30.40  184.86
  -6  -3  13  -48.45  265.12
   6  -3 -13 -279.57  312.25
   6  -3 -13  219.95  149.75
   6   3 -13 -100.59  170.15
  -6  -3  14  192.09  168.94
   6  -3 -14  153.51  162.94
  -6   3  14  188.94  187.98
   6   3 -14   -2.79  191.91
  -6  -3  14  413.81  306.04
   6  -3 -14  228.61  273.97
   6   3 -15 -187.61  175.33
  -6  -3  15 -138.30  171.95
  -6   3  15  -78.65  168.36
   6  -3 -15   76.44  169.64
   6   3 -16  -11.16   34.70
  -6  -3  16  161.44   34.29
  -6  -3  16  -81.30   34.45
   6   3 -16   15.07   33.96
  -6   3  16   30.86   33.44
   6  -3 -16    6.08   34.38
  -6   3  16   -2.23   33.08
   6   3 -17    8.86  177.01
   6  -3 -17  -12.14  176.60
  -6   3  17  377.50  178.80
  -6  -3  17  218.89  183.60
   6   3 -17 -237.86  184.76
   6  -3 -17 -242.13  179.50
   6  -3 -17 -146.22  183.08
   6   3 -18  214.44  181.77
  -6   3  18  928.17  228.36
  -6  -3  18  423.72  285.09
   6   3 -18  315.18  182.52
   6  -3 -18 -143.23  176.62
   6  -3 -18  936.74  315.07
   6  -3 -18  224.00  200.97
  -6   3  19 -207.82  202.73
   6  -3 -19   50.42  202.99
  -6  -3  19  230.76  208.29
   6   3 -19 -140.86  199.77
   6   3 -19 -286.95  207.65
  -6  -3  19   53.78  208.45
   6  -3 -19  -39.51  199.92
  -6  -3  20 -237.09  356.13
   6   3 -20  125.73  200.34
  -6  -3  20  -13.92  253.16
   6   3 -20  100.84  228.14
  -6   3  20  113.59  215.45
   6  -3 -20  -59.22  291.33
   6   3 -21  109.15  178.53
   6   3 -21 -111.97  172.99
  -6  -3  21  172.97  179.99
  -6   3  21    0.87  175.83
  -6  -3  21 -386.81  180.01
   6   3 -22  -79.36  173.20
  -6   3  22 -277.35  176.08
  -6  -3  22  -56.19  179.68
   6   3 -23   97.79  150.13
   6   3 -23 -115.09  153.86
  -6  -3  23  -63.87  155.18
   6   4  -1  431.22  208.19
  -6   4   1  551.39  210.16
   6  -4  -1  269.87  157.54
  -6  -4   1  443.01  250.83
   6  -4  -1  212.24  219.46
  -6   4   1  175.53  145.30
   6   4  -1  482.94  131.95
   6   4  -2  -86.69  123.41
  -6  -4   2  300.74  122.34
  -6   4   2 -127.89  126.22
  -6   4   2  -14.73  125.77
   6   4  -2  -70.37  123.36
   6  -4  -2 -158.72  125.74
   6   4  -3  730.61  141.69
   6   4  -3  422.88  198.76
  -6  -4   3  659.74  269.48
  -6   4   3  722.21  218.56
  -6   4   3  550.86  186.12
   6  -4  -3 1004.27  254.21
   6  -4  -4 -221.91  187.56
  -6   4   4   43.11  170.69
   6   4  -4  151.63  135.47
   6   4  -4  162.57  193.01
  -6   4   4  143.44  191.78
   6   4  -5  833.94  248.00
  -6  -4   5  448.33  246.09
   6  -4  -5   71.59  216.39
  -6   4   5  690.77  202.15
   6   4  -5  724.18  148.96
  -6   4   5  758.12  284.99
  -6   4   6  499.61  194.36
   6   4  -6  571.42  163.41
   6   4  -6  141.39  191.55
  -6  -4   6 -127.79  236.09
   6  -4  -6  577.49  118.27
  -6   4   6  386.51  225.73
   6   4  -6  140.03  132.10
  -6   4   7  -11.85  197.64
  -6  -4   7  459.24  207.29
   6   4  -7  381.99  220.14
   6   4  -7  175.19  156.81
   6   4  -8  243.97  173.40
  -6   4   8  109.53  198.75
  -6  -4   8  525.65  228.61
   6  -4  -8  194.73  236.91
   6  -4  -8  115.32   90.96
  -6  -4   8  106.15  224.51
   6   4  -9  586.13  193.88
  -6  -4   9  962.63  307.33
   6  -4  -9  653.52  266.46
  -6  -4   9  730.14  238.56
  -6   4   9  525.42  223.65
   6  -4  -9  182.20   89.73
   6  -4 -10   36.61  188.84
   6   4 -10 -149.10  182.96
   6  -4 -10  -41.72  187.30
  -6  -4  10  131.01  183.60
  -6   4  10  -67.80  183.81
  -6  -4  10  159.16  183.86
  -6   4  11 -236.56  185.61
  -6  -4  11 -260.67  185.79
  -6  -4  11 -488.62  186.95
   6  -4 -11  196.22  190.35
   6   4 -11 -149.74  185.05
  -6  -4  12 2526.88  413.09
   6   4 -12 1780.16  232.92
   6  -4 -12 2461.05  415.89
   6   4 -12 3000.10  320.09
  -6   4  12 2630.48  416.53
  -6  -4  12 2126.36  310.52
  -6  -4  13  565.99  242.62
   6  -4 -13  631.56  308.10
  -6  -4  13  685.51  329.58
  -6  -4  14  692.84  336.21
   6  -4 -14  327.53  268.97
   6   4 -14  528.56  172.05
   6   4 -14   50.60  180.80
   6   4 -15   20.54  179.53
   6  -4 -15 -454.80  182.87
   6   4 -15  268.03  185.71
  -6  -4  15 -111.04  184.11
  -6  -4  15   90.69  181.59
  -6  -4  16  415.83  349.72
   6   4 -16   80.25  188.91
  -6  -4  16   86.89  193.86
   6  -4 -16   63.00  228.60
   6   4 -17   52.20  196.95
   6  -4 -17  -87.95  247.13
  -6  -4  17  411.86  318.23
   6  -4 -18  444.73  319.23
  -6  -4  18  277.02  276.05
   6   4 -18   36.69  203.74
  -6  -4  19  133.65  203.85
   6  -4 -19  -38.55  202.49
   6   4 -19  -65.48  199.41
  -6  -5   1 -221.67   82.58
   6   5  -1   58.46   84.38
   6   5  -1   42.76   83.02
   6  -5  -1   51.38   85.27
   6   5  -2  237.15  192.50
  -6   5   2  152.68  181.57
  -6  -5   2   61.26  220.29
  -6   5   3  -36.28  192.96
   6   5  -3  149.16  187.03
  -6  -5   3  359.77  221.64
   6  -5  -3 -285.31  260.78
  -6   5   3  -24.40  121.00
  -6   5   4  272.27  245.55
  -6   5   4  -67.84  173.71
   6   5  -4 -157.26  229.34
   6  -5  -4  919.51  268.47
   6   5  -5  -32.26  195.68
  -6   5   5   17.95  173.32
   6  -5  -5  244.97  220.46
  -6  -5   6  -77.69  149.45
  -6   5   6   25.25  153.61
  -6   5   7 -118.01  127.74
   6  -5  -7 -177.97  130.03
  -6  -5   7  256.57  127.81
  -6  -5   8 -109.86  173.30
  -6   5   8  -67.63  173.00
  -6  -5   8  -56.20  170.11
   6  -5  -8  -16.96  176.14
  -6  -5   9  -13.07  179.38
  -6   5   9  129.78  181.15
  -6  -5   9 -157.99  181.72
  -6  -5  10   89.64  290.62
  -6   5  10   12.49  198.78
  -6  -5  11 -314.55  346.75
   6  -5 -11  259.71  297.03
  -6   5  11  134.35  244.80
  -6   5  12  -47.18  248.19
  -6  -5  12   -3.30  250.82
  -6  -5  12 -153.80  250.28
   6  -5 -12  166.64  253.46
  -6  -5  13  -46.81  188.89
  -6  -5  13 -462.28  188.00
   5   0  -110641.25  578.84
   5   0  -110343.90  591.64
  -5   0   1 9384.88  716.66
  -5   0   1 9573.79  658.19
  -5   0   1 8337.73  618.59
  -5   0   1 9527.33  722.90
   5   0  -1 8708.04  562.31
   5   0  -2 -490.07  186.09
  -5   0   2 -269.92  191.80
  -5   0   2 -201.47  185.05
  -5   0   2 -395.12  189.34
   5   0  -2  113.38  188.79
   5   0  -2 -124.52  189.44
  -5   0   2 -461.18  185.09
   5   0  -3  550.27  151.34
   5   0  -3  601.46  141.49
  -5   0   3  405.16  211.76
  -5   0   3  680.31  145.40
  -5   0   3  573.65  134.65
   5   0  -3  334.00  218.55
  -5   0   3  203.20  155.72
   5   0  -4  -64.79  190.08
   5   0  -4  131.71  181.07
   5   0  -4  -81.15  185.67
   5   0  -4 -238.57  179.14
  -5   0   4 -199.18  186.46
  -5   0   4 -123.92  180.22
  -5   0   4 -282.38  185.63
   5   0  -5 1429.30  340.99
   5   0  -5 1056.28  142.37
   5   0  -5 1124.38  153.65
  -5   0   5  926.26  253.99
   5   0  -5 1148.47  140.80
  -5   0   5  866.59  201.29
   5   0  -6 -151.14  100.81
  -5   0   6 -128.24  100.56
  -5   0   6 -181.13   99.86
  -5   0   6 -240.42   97.49
   5   0  -6 -190.26  100.76
  -5   0   6  -96.90   98.31
   5   0  -7   13.57   76.06
  -5   0   7 -137.82   78.14
  -5   0   7  -24.78   76.06
  -5   0   7 -176.56   79.84
  -5   0   7   53.45   78.30
   5   0  -7 -118.67   78.25
   5   0  -8 -216.61  168.87
   5   0  -8  204.84  165.04
  -5   0   8 -161.56  165.00
  -5   0   8  161.76  173.34
  -5   0   8   10.48  164.90
  -5   0   8   57.84  169.23
   5   0  -8   46.68  164.72
   5   0  -8  -85.00  164.05
   5   0  -8 -171.72  172.06
   5   0  -9 8575.77  582.17
  -5   0   9 8300.92  545.44
  -5   0   9 7046.21  439.74
  -5   0   9 6912.59  552.78
   5   0  -9 6464.98  430.31
   5   0  -9 8410.72  687.25
   5   0 -10 -103.84  274.23
   5   0 -10 -379.30  288.09
   5   0 -10 -162.78  277.65
  -5   0  10 -277.28  287.25
  -5   0  10 -224.13  282.59
  -5   0  10 -158.19  282.00
  -5   0  10  -64.85  275.61
   5   0 -11   37.02   85.04
  -5   0  11  -66.58  151.61
   5   0 -11  103.99  204.51
  -5   0  11   78.27  167.95
  -5   0  11 -150.06  194.12
   5   0 -12  -80.03  202.25
   5   0 -12  -70.22  202.53
  -5   0  12 -105.29  200.13
  -5   0  12 -179.30  200.98
   5   0 -12   53.91  199.08
   5   0 -12 -160.50  196.79
   5   0 -13  576.61  171.54
   5   0 -13  404.44  216.40
  -5   0  13  368.08  204.81
  -5   0  13  508.07  201.59
   5   0 -13  324.40  109.25
   5   0 -13  279.96  178.55
   5   0 -14   90.26  173.24
   5   0 -14   -5.01  168.80
  -5   0  14 -212.33  171.84
   5   0 -14  149.26  170.01
   5   0 -14 -178.44  171.15
  -5   0  15   58.14  187.85
  -5   0  15  171.09  162.57
   5   0 -15  156.64  144.24
   5   0 -15  324.79  215.78
   5   0 -15  338.04   91.99
   5   0 -16 -111.52  181.27
   5   0 -16  376.01  180.28
  -5   0  16 -291.95  176.98
  -5   0  16   69.53  183.59
  -5   0  17 1082.39  176.24
  -5   0  17  945.76  215.17
   5   0 -17  803.67  196.00
   5   0 -17 1184.02  271.13
   5   0 -18   32.56  156.76
   5   0 -18 -111.33  184.03
  -5   0  18  257.68  128.70
   5   0 -18  214.18  198.34
  -5   0  18 -209.78  182.29
   5   0 -1913051.01  879.96
   5   0 -1915628.22  932.10
  -5   0  1913689.51  854.32
  -5   0  1913544.09  762.13
   5   0 -1914506.83  750.63
   5   0 -20  149.82  180.01
   5   0 -20 -356.98  180.52
  -5   0  20   62.58  183.98
   5   0 -20 -329.74  185.89
   5   0 -21 -152.17  187.60
   5   0 -21   97.66  182.33
   5   0 -21   58.49  181.74
  -5   0  21  -50.76  185.84
  -5   0  21 -245.11  180.65
  -5   0  22  146.63  325.54
  -5   0  22  -17.56  177.22
   5   0 -22   19.02  206.79
   5   0 -23 -268.59  206.09
   5   0 -23  -60.47  211.04
  -5   0  23 -365.65  209.89
  -5   0  23   36.41  206.25
   5   0 -24 -155.61  205.01
  -5   0  24  164.56  208.55
  -5   0  24  -89.66  206.10
   5   0 -24   53.58  204.53
   5   0 -24  -17.94  209.26
   5   0 -25  146.34  245.05
  -5   0  25  -75.34  202.92
  -5   0  25  -97.13  171.32
   5   0 -25  137.95  193.37
  -5   0  26 -367.94  182.85
   5   0 -26  296.18  180.10
   5   0 -26 -153.24  180.06
  -5  -1   1 2430.15  340.11
   5  -1  -1 2270.47  172.66
  -5  -1   1 2682.71  282.18
   5   1  -1 3223.11  383.29
   5   1  -1 2529.46  172.06
   5   1  -1 2926.85  288.46
  -5   1   1 2468.55  335.36
  -5   1   1 3381.13  224.36
  -5   1   1 2680.28  341.13
  -5  -1   1 2759.33  225.30
  -5  -1   1 3176.48  333.87
  -5  -1   1 2791.64  317.86
   5  -1  -1 3419.04  387.38
   5  -1  -1 2607.39  284.95
   5  -1  -1 2685.07  238.27
   5   1  -1 3067.07  318.11
   5   1  -1 2936.74  273.65
   5   1  -2 1940.96  232.16
   5   1  -2 1515.87  206.86
   5   1  -2 2253.52  288.80
  -5   1   2 2552.10  332.36
  -5   1   2 1668.18  225.44
  -5   1   2 1144.13  196.59
  -5   1   2 1195.17  236.33
  -5  -1   2 1281.52  222.82
   5  -1  -2 2276.54  308.82
   5  -1  -2 1623.70  176.37
  -5  -1   2 1270.44  270.95
  -5   1   3  -33.01  143.13
  -5   1   3  242.97   57.52
   5   1  -3  -82.54  169.96
   5   1  -3  130.54  138.92
   5   1  -3  466.52  179.60
   5   1  -3  272.32  134.28
  -5  -1   3 -121.36  168.23
  -5  -1   3  198.20   76.92
  -5  -1   3  348.04  124.85
   5  -1  -3  -63.81  307.97
   5  -1  -3    9.30   64.36
   5  -1  -3    1.06  171.02
  -5  -1   3  104.54  178.46
   5   1  -3   51.44   51.78
   5   1  -4 -112.78  172.28
   5   1  -4   -6.78  170.25
   5   1  -4   38.39  169.47
  -5   1   4   -2.39  174.68
  -5   1   4 -180.77  172.51
  -5   1   4  218.74  172.84
  -5   1   4    8.58  172.27
  -5  -1   4   13.91  173.22
  -5  -1   4 -232.38  172.50
  -5  -1   4  124.08  171.17
   5  -1  -4   66.34  177.69
   5  -1  -4  -78.08  172.13
   5  -1  -4    3.70  174.84
  -5  -1   4 -307.84  172.23
   5   1  -5   57.74  176.75
  -5   1   5   -5.29  178.67
  -5   1   5 -265.09  179.71
   5   1  -5   67.40  179.46
   5   1  -5   88.89  174.61
  -5   1   5   68.43  175.70
   5  -1  -5  -27.26  179.12
   5  -1  -5 -130.18  183.31
   5  -1  -5  -66.89  178.66
   5   1  -6 8150.31  583.63
   5   1  -610146.37  500.69
   5   1  -6 8310.41  524.05
   5   1  -610076.13  627.23
  -5   1   6 9135.83  661.51
  -5   1   6 9399.51  441.39
  -5  -1   610817.60  716.29
   5  -1  -610811.85  699.25
   5  -1  -6 8081.98  593.08
   5  -1  -6 7757.22  548.75
  -5  -1   6 7597.78  537.13
  -5   1   6 9882.56  716.33
  -5  -1   611218.90  725.00
   5   1  -6 8222.26  425.28
   5   1  -7 3511.32  339.60
   5   1  -7 2915.82  276.35
   5   1  -7 3146.73  211.94
   5   1  -7 2534.66  290.33
   5   1  -7 3914.76  338.16
  -5   1   7 3759.86  382.74
  -5  -1   7 3169.68  372.77
  -5  -1   7 4011.95  431.40
   5  -1  -7 4178.42  247.01
  -5  -1   7 3068.34  264.12
  -5   1   7 3443.11  363.22
   5   1  -8 3323.09  372.02
   5   1  -8 3334.77  302.59
  -5   1   8 3697.92  353.37
  -5   1   8 3799.44  298.13
  -5  -1   8 3920.38  415.81
  -5  -1   8 3798.14  338.50
  -5  -1   8 3066.76  246.22
   5  -1  -8 4683.89  414.45
   5  -1  -8 4428.77  271.92
   5  -1  -8 3612.54  416.78
  -5   1   8 3960.28  150.57
   5   1  -8 4269.58  304.75
  -5  -1   9  -61.50  130.13
   5   1  -9   -7.09  127.22
   5   1  -9  -26.64  127.31
   5   1  -9  120.58  127.35
  -5   1   9 -289.90  132.06
  -5  -1   9  -20.99  127.58
  -5  -1   9  324.74  127.16
   5  -1  -9 -267.19  127.60
   5  -1  -9  -39.29  129.69
   5  -1  -9   61.09  127.67
   5   1  -9   94.56  128.80
  -5  -1   9  160.80  131.78
  -5   1   9  -91.66  129.46
   5   1 -10  247.68  115.60
   5   1 -10  362.70   75.90
  -5   1  10  330.04  159.18
  -5   1  10  111.00  176.58
  -5  -1  10  242.12  181.18
  -5  -1  10  187.45   96.95
   5  -1 -10  111.82  185.19
   5  -1 -10  263.55   63.37
   5  -1 -10  -36.77  222.77
   5   1 -10  183.81  141.12
   5   1 -11   23.62  169.76
   5   1 -11  -35.10  171.36
  -5   1  11   62.31  176.24
   5  -1 -11 -420.06  168.54
  -5   1  11 -329.16  172.00
  -5  -1  11  -82.63  173.11
  -5  -1  11  -52.46  176.42
   5  -1 -11  245.82  173.61
   5  -1 -11  -27.66  175.51
  -5  -1  11  -21.93  171.84
   5   1 -12   58.53  156.88
   5   1 -12  134.95  120.70
  -5   1  12 -147.56  159.77
  -5   1  12  -46.04  177.91
  -5  -1  12   47.39   94.79
  -5  -1  12   53.81  202.51
   5  -1 -12  526.89  184.21
   5  -1 -12 -256.49  192.49
   5  -1 -12 -167.13  173.49
   5  -1 -12   17.59   59.48
  -5  -1  12 -314.31  179.77
   5   1 -12  140.67  164.68
   5   1 -13   88.98  160.62
   5   1 -13  -27.12  113.63
  -5   1  13 -295.51  187.93
  -5   1  13   90.06  123.64
  -5  -1  13   55.11   97.40
  -5  -1  13  -51.20  204.34
   5  -1 -13  -11.27  168.09
   5  -1 -13  244.52  209.63
   5  -1 -13 -206.99  203.49
   5  -1 -13  187.95   64.16
  -5  -1  13  -51.47  186.71
   5   1 -13  172.38  181.75
   5   1 -14  240.04  145.83
   5   1 -14  157.96  118.59
  -5   1  14  324.26  207.20
  -5   1  14  251.95  125.58
  -5  -1  14  203.38  127.34
  -5  -1  14  281.69  225.80
   5  -1 -14  -83.98  225.26
   5  -1 -14  620.25  224.17
   5  -1 -14  181.14  195.97
   5  -1 -14  249.71   86.01
  -5  -1  14  249.94  200.63
   5   1 -14  372.29  193.69
  -5   1  15 1027.94  273.00
  -5  -1  15   -1.57  246.30
   5  -1 -15  563.54  189.21
   5  -1 -15  458.68  102.75
  -5  -1  15  492.21  211.28
   5  -1 -15  471.32  243.80
  -5  -1  15  310.91  132.88
   5  -1 -15  368.45  203.22
   5   1 -15  131.69  202.17
  -5   1  15  401.92  132.88
   5   1 -15  293.27  186.72
   5  -1 -16 2973.77  365.11
   5  -1 -16 2555.45  321.34
   5  -1 -16 2803.05  382.10
   5   1 -16 3177.84  335.42
   5  -1 -16 2674.41  220.14
  -5  -1  16 2365.93  291.49
   5   1 -16 2502.96  295.36
  -5   1  16 2765.12  316.88
  -5  -1  16 2440.19  344.97
  -5   1  16 3534.05  295.35
   5   1 -17  126.16  168.39
  -5   1  17  137.84  172.52
   5  -1 -17  -10.85  175.20
   5  -1 -17 -114.26  172.99
   5   1 -17 -184.87  172.14
   5  -1 -17  -56.90  171.79
  -5  -1  17 -460.66  173.70
   5  -1 -17  349.13  175.77
  -5  -1  17   85.75  174.74
   5   1 -17 -161.14  170.73
  -5   1  17    8.88  169.74
   5   1 -18   -5.05  150.23
  -5   1  18 -225.09  150.58
  -5  -1  18   -8.59  152.64
   5  -1 -18  196.67  149.73
   5  -1 -18 -110.82  153.29
   5  -1 -18 -169.91  153.74
  -5   1  18  -25.21  148.66
  -5  -1  18   39.63  151.01
   5   1 -18  207.79  148.83
   5   1 -19 1412.67  251.31
  -5   1  19 1482.51  255.88
  -5   1  19  619.23  175.76
  -5  -1  19 1003.36  267.06
   5  -1 -19 1159.25  244.75
   5  -1 -19  782.11  288.42
  -5  -1  19 1276.35  241.94
   5  -1 -19 1010.16  211.46
   5   1 -19 1354.00  259.79
  -5  -1  20  558.44  221.53
  -5   1  20  210.06  162.85
   5   1 -20 1093.91  265.47
  -5  -1  20  609.19  250.83
   5  -1 -20 1084.66  266.07
   5  -1 -20  908.54  213.45
   5   1 -20  682.50  216.18
  -5   1  20  722.53  246.21
   5   1 -21 -270.98  215.28
  -5   1  21  -94.34  139.72
  -5  -1  21   98.52  233.51
  -5   1  21  -58.56  227.75
   5  -1 -21  371.09  187.85
  -5  -1  21   57.67  188.69
   5  -1 -21  215.00  194.39
   5   1 -21 -121.53  194.28
   5   1 -22 -100.12  185.34
  -5  -1  22  119.23  186.51
  -5   1  22    6.22  187.38
  -5  -1  22  -72.36  190.15
   5  -1 -22   28.62  186.72
   5  -1 -22  108.80  191.11
   5   1 -22 -274.63  188.37
  -5   1  22   55.66  188.40
   5   1 -23  117.54  144.51
  -5   1  23 -218.34  146.54
   5  -1 -23   87.09  148.48
   5   1 -23  -56.40  145.91
  -5   1  23 -119.92  147.03
  -5  -1  23  413.32  145.35
   5  -1 -23 -228.30  145.69
   5  -1 -23  287.10  148.86
   5   1 -24  422.24  256.71
  -5   1  24  104.35  138.81
  -5  -1  24  218.21  198.25
   5  -1 -24  356.02  201.23
  -5  -1  24   83.05  250.58
   5  -1 -24 -341.27  247.13
   5   1 -24  -40.25  149.86
  -5   1  24   88.26  213.57
   5   1 -24   60.32  153.43
   5   1 -25   93.81  172.28
  -5   1  25  283.37  231.66
  -5  -1  25 -219.89  230.76
   5  -1 -25  182.21  269.00
  -5  -1  25  -38.44  245.71
   5  -1 -25  -43.44  155.74
   5  -1 -25  136.39  177.55
   5   1 -25  -13.69  163.54
   5   1 -25  220.19  244.63
  -5   1  25   19.89  150.20
   5   1 -26  -23.00  180.83
   5  -1 -26 -151.68  201.19
  -5   1  26  113.15  246.23
   5   1 -26    8.39  234.25
  -5  -1  26  372.77  191.55
  -5  -2   1 3286.45  281.92
   5  -2  -1 3487.34  211.38
  -5   2   1 3211.80  289.47
  -5  -2   1 3225.86  202.00
   5   2  -1 2385.58  216.97
   5   2  -1 3478.07  247.35
   5   2  -1 2893.01  395.27
  -5   2   1 3943.07  238.62
  -5   2   1 3634.51  294.44
  -5  -2   1 4183.44  366.72
  -5  -2   1 3511.40  430.40
   5  -2  -1 4202.11  462.07
   5  -2  -1 3342.33  271.61
   5   2  -2  -76.64  123.07
  -5   2   2   79.30   95.53
   5  -2  -2  107.39   77.04
   5  -2  -2 -227.57  245.40
  -5  -2   2  -56.72  111.55
  -5  -2   2   11.76   67.54
   5  -2  -2  -98.15   85.71
   5   2  -2  249.31  138.82
   5   2  -2  -64.58  119.14
  -5   2   2 -113.43  112.79
   5   2  -2   24.82   64.46
  -5  -2   2  254.38  172.60
   5  -2  -3  -60.16  124.91
  -5  -2   3 -166.60  123.11
   5  -2  -3   16.56  127.41
  -5   2   3 -110.83  123.56
   5   2  -3  -72.21  125.20
   5   2  -3   27.93  123.11
  -5   2   3   29.22  125.89
   5   2  -3  100.35  126.80
  -5  -2   3  -90.63  126.66
   5  -2  -3 -205.16  126.83
  -5   2   3   80.47  129.52
   5  -2  -3  114.08  127.68
   5   2  -4 1842.22  182.41
   5   2  -4 1927.67  268.84
  -5   2   4 1953.54  315.08
  -5   2   4 1907.92  277.32
   5  -2  -4 2020.00  336.18
   5  -2  -4 2301.34  170.27
  -5  -2   4 2421.97  384.57
  -5   2   4 2598.53  192.19
  -5   2   5 -117.11  145.42
  -5  -2   5  -44.05  174.67
  -5  -2   5  173.81  107.57
   5  -2  -5  332.05   97.81
  -5   2   5  121.85  169.03
   5   2  -5  206.35  118.38
  -5  -2   5 -231.84  186.23
   5   2  -5  141.24  150.40
  -5   2   5  113.00  128.16
   5  -2  -5  235.66   64.41
   5  -2  -5 -325.43  307.50
   5   2  -6 -122.21  121.34
   5   2  -6 -213.77  118.88
   5   2  -6 -108.41  120.75
  -5   2   6    0.54  121.63
   5  -2  -6   69.57  123.63
   5  -2  -6   64.84  123.91
  -5  -2   6  -48.19  119.24
  -5   2   6   54.15  123.58
  -5   2   6   36.45  120.70
  -5   2   6  114.79  119.95
   5  -2  -6   15.05  123.54
  -5   2   7   21.88  124.08
  -5   2   7 -120.69  120.16
   5   2  -7    6.84  119.37
   5  -2  -7  -97.31  123.80
  -5   2   7  -89.26  121.60
  -5  -2   7 -315.21  119.78
  -5   2   7    9.24  121.41
   5   2  -7   69.92  121.27
   5   2  -8   68.98  129.71
  -5   2   8  -84.74  149.72
  -5  -2   8 -169.89  192.73
   5  -2  -8   16.21  187.11
   5  -2  -8  140.63   31.15
  -5   2   8  122.31  125.86
   5  -2  -8   91.28  199.39
   5   2  -9  -98.60  135.33
  -5   2   9   39.64  134.55
  -5  -2   9 -233.41  135.48
   5  -2  -9  -61.49  137.14
   5   2  -9  -12.59  136.71
   5  -2  -9   -6.83  135.44
   5  -2  -9 -278.54  135.86
  -5   2   9  -29.46  135.28
  -5  -2   9  -39.19  135.20
   5   2 -10  780.58  198.47
  -5   2  10  619.41   84.51
  -5  -2  10  484.92  239.54
   5  -2 -10  525.91  150.15
   5  -2 -10  973.06  210.86
  -5  -2  10  424.86  187.70
   5  -2 -10  389.88  187.08
   5   2 -10  764.14   57.67
  -5   2  10  662.37  169.56
   5   2 -10  518.99   54.87
   5   2 -10  993.87  161.99
   5   2 -11  496.86  160.87
   5   2 -11  483.57   56.44
   5   2 -11  544.82   70.59
  -5   2  11  570.73  198.17
  -5   2  11  435.07  156.83
  -5   2  11  453.75   74.27
  -5  -2  11  974.44  221.07
   5  -2 -11   57.13  234.70
  -5  -2  11  543.24  146.83
   5  -2 -11  -34.26  183.72
   5  -2 -11  455.01   63.98
   5  -2 -11  965.15  188.31
   5   2 -11  629.07  207.60
  -5   2  12   33.37   67.82
  -5  -2  12    8.85  171.01
   5  -2 -12   82.19  199.54
  -5  -2  12  168.99   70.37
   5  -2 -12  266.87  130.07
   5  -2 -12   48.40   49.59
  -5  -2  12  192.76  186.55
   5  -2 -12 -131.09  242.13
  -5   2  12  131.80  158.64
   5   2 -12   99.19   58.88
   5   2 -12   -5.83  157.06
   5   2 -13   -6.92  170.44
  -5   2  13  348.78   84.37
  -5  -2  13  166.83  220.84
   5  -2 -13 -163.32  177.13
   5  -2 -13  163.31  184.38
   5  -2 -13  327.70  162.87
  -5   2  13   15.18  170.34
   5   2 -13  252.23  179.29
   5   2 -13  193.53   72.08
   5   2 -14 -108.68  178.04
   5   2 -14   15.21  217.09
  -5  -2  14  189.47  178.00
   5  -2 -14  269.07  243.96
   5  -2 -14  115.33   69.77
   5  -2 -14  -14.34  206.94
   5  -2 -14   83.09  134.61
  -5  -2  14  107.31  225.61
   5   2 -14  -22.98   70.22
  -5   2  14   77.78  169.79
   5   2 -15 1938.91  257.87
   5   2 -15 1595.06  259.91
  -5  -2  15  885.28  233.99
   5  -2 -15 1685.90  127.25
   5  -2 -15 1443.30  230.25
   5   2 -15 1639.29  142.43
   5  -2 -15 1079.45  333.80
  -5   2  15 1738.10  264.01
   5  -2 -15  879.26  256.38
  -5  -2  15 1122.41  311.64
   5   2 -16 -229.40  189.10
  -5   2  16  -51.78  204.08
  -5  -2  16   82.16  193.00
  -5  -2  16 -119.90  195.74
   5  -2 -16  215.44  190.81
   5  -2 -16  -13.15  193.35
  -5  -2  16 -483.80  196.98
   5  -2 -16   98.60  191.30
   5  -2 -16 -170.29  192.88
  -5   2  16  202.40  190.74
   5   2 -16  -80.72  192.46
   5   2 -16  107.66  205.69
   5   2 -17  426.53  203.25
   5   2 -17   19.87  228.44
  -5   2  17   71.51  215.94
  -5   2  17  191.93  129.08
  -5  -2  17  179.50  260.70
   5  -2 -17  547.32  280.43
  -5  -2  17  275.73  209.39
   5  -2 -17    2.53  255.39
   5  -2 -17  175.44   92.27
   5   2 -17  238.80   98.32
  -5   2  18   82.54  198.21
   5  -2 -18  186.97  240.98
   5  -2 -18  -22.02  164.63
  -5  -2  18   28.85  301.38
   5   2 -18  113.85   96.42
  -5  -2  18  455.89  226.87
  -5   2  18  117.77  107.30
   5   2 -19   90.88  169.31
   5   2 -19  406.36  113.16
  -5   2  19  483.57  200.22
   5  -2 -19  -48.41  178.55
   5  -2 -19  114.48  196.42
   5  -2 -19  620.65  309.69
  -5  -2  19    2.80  261.12
   5   2 -19  311.90  227.63
  -5  -2  19  396.25  221.50
  -5   2  19  454.92  115.95
   5   2 -20   83.54  103.07
   5   2 -20  -30.76   95.01
  -5  -2  20   70.67   97.40
   5  -2 -20 -289.03   95.71
  -5   2  20  -86.02   95.44
   5  -2 -20   -1.56   96.96
  -5  -2  20   32.22   97.10
   5  -2 -20   60.23   96.97
  -5  -2  21 -139.06  328.21
  -5   2  21  354.70  252.06
   5   2 -21  330.14  167.16
   5   2 -21  419.15  118.66
   5   2 -21  236.12  227.96
  -5  -2  21  371.61  217.14
   5  -2 -21  -10.68  146.94
   5  -2 -21  288.75  197.89
   5  -2 -21  507.41  319.25
   5  -2 -22 -410.98  305.75
   5  -2 -22 -160.79  149.82
  -5  -2  22  213.05  217.62
   5   2 -22   93.39  165.50
   5   2 -22   67.25   98.75
  -5   2  22  362.73  236.09
  -5  -2  22 -109.52  278.46
   5   2 -22   10.87  246.45
   5  -2 -22   29.17  174.92
   5  -2 -23  -21.81  147.00
   5   2 -23 -199.89  145.61
  -5  -2  23    5.41  147.95
   5   2 -23  190.47  145.88
   5   2 -23  100.63  158.77
  -5   2  23 -294.66  147.29
   5   2 -24 -102.56  161.19
   5   2 -24  -20.92  266.93
  -5   2  24   81.75  224.04
   5   2 -24   78.14  111.54
   5  -2 -24   25.21  209.54
  -5  -2  24  343.52  321.41
  -5   2  25 -152.56  205.54
   5  -2 -25   33.32  218.89
   5   2 -25  182.80  115.34
   5   2 -25  -35.11  214.67
  -5   3   1  193.75  119.79
   5   3  -1   72.47  173.34
  -5   3   1  155.78  144.67
   5  -3  -1  169.57   77.91
  -5  -3   1  190.37   74.56
  -5  -3   1  430.61  223.30
   5  -3  -1   87.65  115.13
  -5  -3   1  246.54   94.44
   5  -3  -1   10.74  209.17
   5  -3  -1  193.14  109.08
  -5  -3   1  175.62  115.21
  -5  -3   2    4.89  140.51
   5  -3  -2 -198.84  142.65
   5   3  -2  197.47  139.96
  -5  -3   2 -148.47  139.82
   5  -3  -2  -66.55  142.11
   5  -3  -2  -81.02  143.59
   5  -3  -2  211.17  144.44
  -5   3   2    4.76  142.94
  -5  -3   2  -38.23  138.34
   5  -3  -3 1893.31  315.00
   5  -3  -3 2065.53  189.92
  -5   3   3 2254.44  283.04
  -5  -3   3 1473.96  208.44
  -5  -3   3 2028.78  122.22
   5   3  -3 2899.12  384.28
  -5  -3   3 2311.12  366.73
  -5   3   3 2006.23  230.92
   5  -3  -3 3055.56  264.81
   5   3  -4  171.97  179.56
  -5   3   4  359.15  173.55
  -5   3   4  245.54  134.86
  -5   3   4  116.15   77.48
   5  -3  -4 -580.90  209.88
   5  -3  -4   42.25   81.55
  -5  -3   4  254.78  103.12
   5  -3  -4  209.64  110.13
   5  -3  -4  137.53   76.52
  -5   3   5  168.84  173.17
  -5   3   5   83.43   77.74
   5  -3  -5  248.11   74.88
   5  -3  -5   50.55  200.33
  -5   3   5  212.61  151.84
   5   3  -5  188.26  158.40
  -5  -3   5  337.22  107.70
  -5  -3   5  168.06  201.08
   5  -3  -5  120.83   71.24
   5  -3  -6  607.83   88.53
   5   3  -6  542.12  202.04
  -5   3   6  714.77  207.56
  -5   3   6  968.30  180.08
   5  -3  -6  574.50  249.86
   5  -3  -6  592.82  103.09
  -5  -3   6  810.06  221.61
  -5   3   7  178.81   77.08
   5   3  -7  192.35  177.61
   5  -3  -7   85.93  242.24
   5  -3  -7  234.23   64.78
   5   3  -7  217.73  161.31
  -5   3   7  130.47  167.79
  -5  -3   7  143.18  181.95
   5  -3  -8 -217.37  183.85
   5  -3  -8  182.94  250.65
   5  -3  -8  133.48   59.02
  -5  -3   8  101.23  175.84
   5  -3  -8  133.49   67.09
  -5   3   8  196.75  153.49
  -5  -3   8  236.82  232.63
  -5  -3   9 1156.89  308.26
  -5   3   9  681.99  197.01
   5  -3  -9 1251.55  274.56
  -5  -3   9  578.41  206.80
   5  -3  -9  458.06  217.29
  -5   3  10   75.88  172.36
   5  -3 -10    6.75  175.06
   5  -3 -10  126.06  172.86
  -5   3  10 -207.60  170.51
  -5  -3  10  -34.59  170.35
  -5   3  11 -115.98  179.80
  -5  -3  11  101.72  231.86
  -5   3  11  219.43   88.37
   5  -3 -11  193.11  289.18
   5  -3 -11   71.58  134.04
  -5  -3  11  -98.17  161.08
   5   3 -11   40.86  176.00
   5   3 -12  723.90  201.59
  -5   3  12  352.60   84.10
  -5  -3  12  529.96  258.65
   5  -3 -12  514.56  279.25
   5  -3 -12  261.88   68.01
   5  -3 -12  382.47  133.85
  -5  -3  12  168.37  175.19
   5  -3 -12  400.69  163.98
  -5   3  12  715.94  203.70
   5   3 -12  405.11  150.08
   5   3 -13  104.93   20.07
   5   3 -13  206.08  143.48
  -5   3  13  457.32  196.26
  -5  -3  13   16.13  143.50
   5  -3 -13 -118.24  187.53
   5  -3 -13   50.36  111.47
  -5  -3  13  379.52  265.94
  -5   3  13  139.27   76.75
   5   3 -13  -39.75  127.95
   5  -3 -13  -74.04  288.59
  -5  -3  14  -85.17  151.16
   5   3 -14 -183.27  146.26
   5   3 -14  164.50  151.29
  -5   3  14  -31.23  147.27
  -5   3  14   23.83  145.64
  -5  -3  14  -43.87  149.49
   5  -3 -14   30.98  147.67
   5  -3 -14 -241.55  150.90
   5   3 -14    3.11  151.36
  -5  -3  15  333.50  315.22
   5  -3 -15  313.47  152.00
   5   3 -15  192.58   47.20
   5   3 -15  292.02  158.04
  -5   3  15  226.06  186.68
   5  -3 -15  258.79  271.58
   5   3 -15  127.04  144.64
   5   3 -16 -105.47  143.62
  -5   3  16  224.56  194.44
  -5   3  16  -62.16   73.41
  -5  -3  16   91.60  289.52
   5  -3 -16  555.35  292.19
   5  -3 -16  119.31  146.60
   5   3 -16   -5.04  160.23
  -5  -3  16    4.79  173.71
   5   3 -17  402.34  192.36
  -5   3  17   24.76  210.28
  -5  -3  17  286.74  288.30
   5  -3 -17  181.32  260.96
   5  -3 -17  260.15  166.74
  -5   3  17   71.68   93.55
   5  -3 -18  -80.88  284.34
  -5   3  18  192.74  100.08
   5   3 -18  384.07  183.06
   5   3 -18  177.66  171.51
  -5   3  18  -71.70  208.70
  -5  -3  18  138.89  250.16
  -5  -3  18   83.57  309.83
   5  -3 -18 -171.01  169.73
   5  -3 -18  190.98  177.40
   5   3 -19    0.11  182.48
  -5   3  19  270.24  235.02
  -5   3  19  150.20  100.37
  -5  -3  19  633.98  295.85
   5  -3 -19  552.30  346.16
   5  -3 -19   15.91  141.92
   5   3 -19   27.59  197.94
  -5  -3  19   82.68  253.49
   5  -3 -19  225.33  175.35
   5   3 -20  165.98  161.47
   5   3 -20   59.11  214.30
  -5  -3  20   87.18  219.84
  -5  -3  20  271.47  321.62
   5  -3 -20 -196.69  371.85
  -5   3  20  336.89  242.05
   5   3 -21  262.85  163.65
  -5   3  21  245.35  225.31
  -5  -3  21   36.31  275.83
  -5  -3  21  -77.49  192.39
   5   3 -21  136.25  245.56
   5   3 -22  154.76  177.73
   5   3 -22  179.13  249.49
  -5  -3  22  204.74  273.70
   5  -3 -22  204.77  303.87
   5   3 -23 -266.28  171.19
   5   3 -23  608.83  261.97
  -5  -3  23  341.14  187.72
  -5  -3  23  449.13  305.34
   5  -3 -23   96.65  274.39
   5   4  -1  -39.67   99.82
  -5   4   1   67.33  101.99
   5  -4  -1  -62.50  102.43
  -5   4   1   49.28  102.46
   5   4  -1 -176.61  100.17
  -5  -4   1    6.13   99.06
   5  -4  -1   24.67  101.88
  -5  -4   1   88.90   99.61
   5   4  -2   75.72  114.34
   5   4  -2  143.46  182.28
  -5   4   2   57.06  145.38
   5  -4  -2  101.03  267.93
  -5   4   2  275.88  194.33
  -5  -4   2   66.20   82.62
  -5  -4   2  148.93   59.23
  -5  -4   2  290.86  255.94
   5  -4  -2  211.70  160.11
  -5   4   3  804.13  254.17
  -5  -4   3  536.91   89.66
   5  -4  -3 1059.04  193.33
   5   4  -3  401.21  202.61
  -5   4   3  535.66  192.47
   5  -4  -3 1095.64  291.80
  -5  -4   3  723.44   77.22
  -5  -4   3 1110.85  280.49
   5   4  -4 1158.68  179.33
   5   4  -4 1228.69  243.96
  -5   4   4 1099.22  237.87
  -5  -4   4 1226.42  292.22
   5  -4  -4 1011.70  170.77
  -5  -4   4 1115.78   85.71
   5  -4  -4 1126.37  308.54
  -5   4   4 1023.27  291.03
   5   4  -5  253.81  142.85
  -5   4   5  -10.65  144.19
   5  -4  -5   17.15  142.92
   5   4  -5  -32.42  140.49
  -5   4   5 -164.69  145.85
   5  -4  -5 -450.02  142.01
  -5  -4   5    2.32  143.70
  -5  -4   5  -15.54  139.37
   5   4  -6   17.62  150.66
   5   4  -6  340.02  223.11
   5   4  -6  159.72  117.62
  -5  -4   6   38.82  200.73
   5  -4  -6  143.22   82.46
   5  -4  -6  -40.57  180.98
   5  -4  -6  133.25  223.24
   5  -4  -6  243.42  104.63
  -5   4   6  326.80  183.12
   5   4  -7  147.97  158.46
  -5  -4   7  -43.16  238.44
   5  -4  -7   34.48   85.93
  -5   4   7  -32.42  205.75
   5  -4  -7   46.94  182.41
  -5  -4   7   90.14  240.23
   5   4  -8   32.64  165.67
  -5  -4   8  -96.40  285.82
   5  -4  -8   64.37   86.78
   5   4  -8 -151.08  128.51
   5  -4  -8  107.35  229.29
  -5  -4   8  -11.09  198.04
  -5   4   8  204.90  234.57
   5   4  -9  413.14  182.62
  -5  -4   9  107.24  316.27
   5  -4  -9   22.06  205.22
   5  -4  -9  140.29   98.13
  -5   4   9  101.22  240.18
  -5  -4   9  165.02  211.68
  -5   4  10  280.86  237.35
   5  -4 -10  546.05  305.39
   5   4 -10  403.91  140.14
  -5  -4  10  744.97  314.70
   5  -4 -10  529.11  121.58
   5   4 -10  597.40  215.29
  -5   4  11  894.48  260.57
  -5  -4  11 1743.50  379.75
   5   4 -11 1873.48  241.57
   5   4 -11 1399.80  217.94
  -5  -4  11 1054.47  277.85
   5  -4 -11 1667.75  341.53
  -5  -4  12 1156.58  362.21
  -5  -4  12  907.01  240.88
  -5   4  12 1518.08  332.88
   5   4 -12  730.53  186.47
   5   4 -12  404.31  169.25
   5  -4 -12  274.54  337.35
   5   4 -13 1036.91  244.77
  -5  -4  13 1271.23  374.02
  -5   4  13  995.33  244.82
   5  -4 -13  405.83  243.89
  -5  -4  14 -105.71  161.82
  -5   4  14  -24.35  161.36
   5  -4 -14 -220.96  162.22
   5   4 -14  -40.37  160.52
   5   4 -14   93.73  163.83
  -5   4  14  -11.40  161.93
  -5   4  15    2.27  170.50
  -5  -4  15   65.27  210.42
  -5  -4  15  691.36  367.62
   5   4 -15  104.13  171.47
   5  -4 -15  -19.12  284.23
   5  -4 -16 -592.61  176.80
  -5  -4  16   34.69  178.73
   5   4 -16 -311.53  175.03
  -5   4  16  143.82  176.18
  -5  -4  16  277.53  177.27
   5   4 -17  234.28  194.44
  -5  -4  17  385.26  336.20
   5  -4 -17 -369.82  275.62
  -5   4  17   18.85  179.57
   5   4 -18   30.71  161.27
  -5   4  18   88.92  193.03
  -5  -4  18 2531.20  500.65
   5  -4 -18  282.36  288.33
  -5  -4  19  156.62  343.49
   5   4 -19  127.42  141.28
  -5   4  19  212.62  174.38
   5  -4 -19   75.01  226.02
   5  -5  -1 -107.81  164.69
  -5   5   1   13.37  158.59
  -5  -5   1  254.97  230.62
   5  -5  -1   81.82  192.54
   5   5  -1    1.98  147.43
   5   5  -1 -109.60  180.11
   5  -5  -2  123.90  157.79
  -5   5   2  157.58  148.86
   5   5  -2  405.38  220.23
  -5  -5   2  360.85  288.82
   5   5  -2  248.31  115.51
   5   5  -3  140.10   97.09
  -5   5   3  296.05  211.55
   5   5  -3  341.57  197.41
   5  -5  -3  149.10  148.01
   5  -5  -4 -211.17  214.89
  -5   5   4   36.33  212.65
  -5  -5   4  151.49  206.38
   5  -5  -4 -149.52  210.89
   5  -5  -4   36.24  210.83
   5   5  -4    5.43  212.26
   5  -5  -5   25.99  122.23
  -5   5   5  -94.88  166.98
   5  -5  -5   -6.34  246.98
   5  -5  -5   -7.97  135.21
  -5  -5   5  151.60  201.34
  -5  -5   6  337.92  268.06
   5  -5  -6  145.94   91.76
  -5   5   6   -3.33  205.54
  -5  -5   6   16.35  191.06
   5  -5  -6  236.56  231.20
  -5   5   7   -4.44  177.64
  -5  -5   7  552.01  278.27
  -5   5   8   57.98  147.72
  -5  -5   8  275.05  297.22
  -5  -5   9    8.63  330.70
   5  -5  -9  377.72  272.58
  -5  -5   9  166.77  261.30
  -5   5   9  -59.37  135.62
  -5  -5  10  161.22  180.21
  -5   5  10 -156.53  179.64
   5  -5 -10    5.76  181.00
   5  -5 -11  228.02  298.73
  -5   5  11   25.98  204.77
  -5  -5  11 -196.60  307.68
  -5  -5  12  -81.00  187.90
  -5  -5  12  -44.69  188.00
  -5  -5  13   76.97  222.02
  -5  -5  13  129.49  193.09
   5  -5 -13   34.30  184.89
  -5  -5  14 -172.77  248.83
   4   0  -1  -46.83  116.47
   4   0  -1    4.94  115.19
  -4   0   1 -252.63  118.46
  -4   0   1  -82.02  115.40
  -4   0   1  -96.86  113.85
  -4   0   2 2936.21  327.25
  -4   0   2 3729.39  323.73
   4   0  -2 3422.29  306.34
   4   0  -2 2686.68  223.91
   4   0  -2 3632.80  280.05
   4   0  -2 3783.14  293.27
  -4   0   2 3338.71  306.24
  -4   0   2 2127.05  280.44
  -4   0   3  -30.34  186.43
  -4   0   3 -161.91  189.94
   4   0  -3   31.60  190.87
   4   0  -3  -68.13  195.79
  -4   0   3 -104.09  193.98
  -4   0   3 -124.71  195.83
  -4   0   3   54.93  195.91
  -4   0   4 6437.71  488.73
   4   0  -4 7869.88  671.31
   4   0  -4 7724.81  514.26
   4   0  -4 8964.87  377.99
  -4   0   4 7404.85  677.17
  -4   0   4 8222.85  432.16
   4   0  -5 -247.88  198.72
   4   0  -5  -27.84  194.10
   4   0  -5 -177.32  198.67
  -4   0   5 -458.84  194.83
  -4   0   5 -185.19  193.00
  -4   0   6  390.69  171.59
   4   0  -6  213.34  278.48
   4   0  -6  729.01  144.30
  -4   0   6  476.46  167.44
  -4   0   6  573.43  120.94
  -4   0   7 -261.41  178.29
   4   0  -7  -88.77  169.15
   4   0  -7 -269.51  178.68
   4   0  -7  -94.63  170.50
  -4   0   7 -120.45  170.35
  -4   0   7 -156.18  174.38
  -4   0   7  -67.63  172.71
  -4   0   8 -271.42  153.63
   4   0  -8 -375.18  157.60
   4   0  -8 -333.12  149.24
   4   0  -8  -60.91  152.60
   4   0  -8    1.09  152.78
  -4   0   8 -148.73  149.27
  -4   0   8   -2.35  157.01
  -4   0   8 -248.39  154.50
  -4   0   9 -119.90  203.35
   4   0  -9 -254.85  204.52
   4   0  -9  -27.37  209.46
   4   0  -9  -66.58  212.62
  -4   0   9 -223.09  210.34
  -4   0   9 -212.20  213.10
   4   0 -10 8730.86  640.77
   4   0 -1010022.47  580.96
   4   0 -1010498.66  615.91
   4   0 -10 8113.38  418.24
   4   0 -10 7958.68  458.07
  -4   0  10 7579.64  577.95
  -4   0  10 8713.65  564.82
  -4   0  10 8861.88  619.33
  -4   0  10 7674.53  623.51
   4   0 -11 -290.87  134.42
   4   0 -11 -144.51  133.90
   4   0 -11   32.91  136.37
   4   0 -11   22.11  133.83
   4   0 -11  -18.62  138.49
  -4   0  11 -220.89  136.69
  -4   0  11  -15.27  136.67
  -4   0  11 -199.66  135.05
   4   0 -12 2316.05  303.72
  -4   0  12 1427.78  224.68
   4   0 -12 2387.58  334.44
  -4   0  12 1504.96  200.23
   4   0 -12 2149.72  294.26
   4   0 -12 1314.95  185.84
  -4   0  12 1755.74  238.34
  -4   0  12 2111.79  268.10
   4   0 -13 -203.78  138.41
   4   0 -13 -187.18  139.70
   4   0 -13  271.51  138.90
   4   0 -13   31.12  141.94
  -4   0  13  -17.91  141.04
  -4   0  13  -22.40  140.58
  -4   0  13 -124.12  136.97
   4   0 -14  371.85  181.59
   4   0 -14  480.01  197.77
   4   0 -14  415.84  109.04
  -4   0  14  161.56  178.00
  -4   0  14  369.36  172.61
   4   0 -15 -401.58  144.40
  -4   0  15 -105.97  141.30
   4   0 -15  279.85  147.16
  -4   0  15 -161.76  147.00
  -4   0  16  589.31  199.25
   4   0 -16  559.85  165.86
   4   0 -16  219.30  143.76
   4   0 -16  534.01  190.07
  -4   0  16  460.53  157.04
   4   0 -17 -253.58  168.58
   4   0 -17 -160.34  163.37
   4   0 -17  -63.08  164.77
  -4   0  17 -276.44  167.87
  -4   0  17   71.05  161.38
   4   0 -18 5036.64  414.47
   4   0 -18 3822.29  340.41
   4   0 -18 4615.37  423.95
  -4   0  18 4005.03  339.95
  -4   0  18 4585.88  364.23
   4   0 -19  419.14  150.23
   4   0 -19  -97.42  153.33
   4   0 -19  -98.13  148.70
  -4   0  19   57.21  152.97
  -4   0  19 -227.62  147.95
   4   0 -20  294.04  236.99
   4   0 -20  507.99  195.16
  -4   0  20  129.12  192.96
  -4   0  20  207.86  149.37
   4   0 -21 -319.08  168.41
   4   0 -21  -23.94  172.49
   4   0 -21 -297.22  169.87
  -4   0  21  -76.37  172.88
  -4   0  21  -51.22  168.71
  -4   0  22 1321.68  227.20
   4   0 -22 1198.27  268.32
   4   0 -22 1277.73  220.69
   4   0 -22 1294.74  218.84
  -4   0  22 1118.33  207.09
  -4   0  23  -64.57  197.43
   4   0 -23 -154.33  166.99
   4   0 -23   66.44  188.49
   4   0 -23   -9.61  228.29
  -4   0  23  209.88  161.45
   4   0 -24   56.94  197.75
   4   0 -24   22.76  198.94
  -4   0  24 -352.08  201.89
  -4   0  24  -64.67  200.08
  -4   0  25  -87.87  160.77
   4   0 -25  -47.88  158.64
   4   0 -25  141.98  159.43
  -4   0  25  -72.81  160.11
  -4   0  26  106.98  165.16
   4   0 -26   18.82  163.14
   4   0 -26    9.27  202.86
  -4   0  26 -110.33  244.14
   4   1  -1 3294.68  392.00
   4   1  -1 4773.70  392.09
  -4   1   1 3529.43  354.65
  -4   1   1 3392.58  297.48
  -4   1   1 3337.25  242.73
  -4   1   1 3876.57  387.17
  -4  -1   1 2719.54  362.01
  -4  -1   1 4185.28  412.51
  -4  -1   1 3929.22  386.25
  -4  -1   1 3821.34  409.12
   4  -1  -1 4692.91  400.45
   4  -1  -1 3571.98  269.06
  -4   1   1 4429.40  237.52
   4   1  -1 3751.97  362.71
   4   1  -2   36.19  191.31
   4   1  -2  394.47   70.97
   4   1  -2  765.86  172.43
  -4   1   2  975.02  241.26
  -4   1   2  836.99  126.46
  -4   1   2  560.61   87.89
  -4   1   2  753.51  178.97
  -4  -1   2  494.33  215.43
  -4  -1   2 1068.69  183.82
   4  -1  -2  602.64  117.72
   4  -1  -2  537.45   72.77
   4   1  -2  819.72  167.17
   4  -1  -2  973.97  313.28
   4  -1  -3  850.86  154.23
   4   1  -3  579.23  189.60
   4   1  -3  771.08   64.15
   4   1  -3  832.54  179.67
   4   1  -3 1099.29  156.57
  -4   1   3  802.28  121.30
  -4   1   3  966.38   69.99
  -4  -1   3 1102.25  235.22
  -4  -1   3  666.44  145.78
  -4  -1   3  712.17  107.35
   4  -1  -3 1523.00  366.26
   4  -1  -3  614.37  126.69
  -4  -1   3  591.97  232.22
   4   1  -4   25.28  126.42
   4   1  -4  -65.55  125.41
  -4   1   4 -338.21  127.68
  -4  -1   4  -38.19  127.30
  -4  -1   4   85.65  127.24
  -4   1   4 -166.85  129.45
   4  -1  -4  -77.00  131.84
   4   1  -5 3001.34  330.55
  -4   1   5 2884.13  332.91
  -4   1   5 2579.56  195.67
  -4  -1   5 3100.64  353.48
  -4  -1   5 2289.12  264.38
   4  -1  -5 2423.42  267.87
   4   1  -5 2888.28  273.54
   4   1  -5 3364.67  277.69
  -4   1   5 2637.87  407.86
   4   1  -6  592.93  162.08
  -4   1   6  428.58  132.98
  -4   1   6  383.82  117.72
  -4   1   6  232.44  215.11
   4   1  -6  388.38  142.77
  -4  -1   6  380.67  191.83
  -4   1   6  486.83  180.89
   4  -1  -6  652.82   96.21
   4  -1  -6  -77.00  238.41
  -4  -1   6  516.52  117.70
   4   1  -7 8082.30  483.92
  -4   1   7 7429.94  544.32
  -4  -1   7 8987.87  545.36
  -4  -1   7 7331.67  454.66
  -4  -1   7 6808.09  516.53
   4  -1  -7 7722.93  565.42
   4  -1  -7 7939.18  374.91
   4  -1  -7 7947.70  306.88
   4   1  -7 6358.95  492.41
  -4   1   7 8494.92  481.97
  -4  -1   7 8407.16  642.08
   4  -1  -7 9568.84  603.00
   4  -1  -7 7942.48  512.26
   4   1  -8  669.80  118.42
  -4   1   8  930.41  162.09
  -4  -1   8  508.43  214.12
  -4  -1   8 1016.42  173.61
  -4  -1   8  519.34  121.54
  -4  -1   8  609.87  154.05
   4  -1  -8  907.50  102.33
   4  -1  -8  739.20   91.15
   4  -1  -8  874.98  180.93
   4   1  -8  938.56  224.80
  -4   1   8  449.80  183.05
   4   1  -8  645.13  137.88
   4   1  -8  524.96  161.34
   4  -1  -8  914.60  195.67
   4  -1  -8  458.24  234.23
  -4  -1   8  633.39  214.35
  -4   1   8  606.58  160.15
   4   1  -9 1269.17  140.43
   4   1  -9  975.99  139.02
   4   1  -9  996.96  224.58
  -4   1   9  441.89  212.63
  -4   1   9 1327.95  140.87
  -4   1   9 1047.46  136.11
  -4  -1   9  895.86  166.08
  -4  -1   9 1073.64  226.13
  -4  -1   9 1583.16  232.36
  -4  -1   9 1021.58  145.55
   4  -1  -9 1000.49  273.36
   4  -1  -9 1395.51  164.76
   4  -1  -9 1360.68  119.52
   4   1  -9 1310.64  207.99
  -4  -1   9  952.45  249.96
  -4   1   9 1279.60  181.53
   4  -1  -9 1190.83  251.47
   4  -1  -9 1475.23  226.91
   4   1 -10 2446.22  188.12
  -4   1  10 1702.63  253.31
  -4   1  10 2667.76  280.33
  -4   1  10 1746.57  211.90
  -4  -1  10 2551.24  257.42
  -4  -1  10 2429.66  148.12
   4  -1 -10 2341.89  333.43
   4  -1 -10 1746.27  374.09
   4  -1 -10 1773.59  236.10
   4  -1 -10 2362.98  161.95
   4  -1 -10 2704.32  298.87
   4   1 -10 2611.99  271.32
  -4  -1  10 1907.36  288.90
  -4  -1  10 1699.11  288.38
  -4   1  10 2683.26  222.70
   4   1 -11  151.44  140.20
   4   1 -11  156.22  100.59
   4   1 -11  308.81  178.31
  -4   1  11  174.22  175.00
  -4   1  11   89.58  125.82
  -4   1  11  283.55  102.72
  -4  -1  11 -205.21  164.53
  -4  -1  11  205.03  141.65
  -4  -1  11  112.41   77.95
   4  -1 -11  156.08  145.82
   4  -1 -11   27.18  213.67
   4  -1 -11  107.25   76.36
   4  -1 -11  -83.21  169.17
  -4   1  11   12.12  149.73
  -4  -1  11  286.66   93.76
   4   1 -12  590.18  202.60
   4   1 -12   43.47   73.77
   4   1 -12  509.88  192.96
  -4   1  12  453.05  156.65
  -4  -1  12  309.47  127.21
  -4  -1  12  124.79  194.46
  -4  -1  12  134.23  167.03
   4  -1 -12   20.56  161.55
   4  -1 -12  368.60  245.19
   4  -1 -12  562.18   88.86
   4  -1 -12  465.48  185.46
  -4   1  12  510.41  178.09
   4   1 -13  697.58  220.25
   4   1 -13  602.65  188.64
  -4   1  13  348.11  189.50
  -4   1  13  490.52  156.76
  -4  -1  13  229.27  192.47
   4  -1 -13  159.49  260.70
   4  -1 -13  604.53  177.62
   4  -1 -13  368.37   91.82
   4  -1 -13  387.69  196.29
  -4  -1  13  306.05  191.58
   4   1 -14 -299.63  167.68
   4   1 -14   -2.15  164.34
  -4   1  14  156.30  173.29
  -4   1  14 -168.21  168.88
  -4   1  14  -68.52  165.99
  -4  -1  14  204.28  170.26
  -4  -1  14 -193.34  170.81
   4  -1 -14   65.04  169.34
   4  -1 -14  -59.74  169.07
   4  -1 -14    6.50  168.59
  -4  -1  14   60.60  169.31
   4  -1 -14 -153.97  171.19
   4   1 -14  -33.56  166.83
   4   1 -15  420.98  175.47
   4   1 -15  344.81  114.96
  -4   1  15  450.86  201.36
  -4   1  15  503.41  148.28
  -4  -1  15  483.25  137.84
  -4  -1  15  260.84  233.77
   4  -1 -15  545.84  192.99
   4  -1 -15  237.28  244.67
   4  -1 -15  341.11  106.59
   4  -1 -15  548.70  162.39
   4   1 -15  569.31  202.70
  -4  -1  15  333.65  170.58
   4   1 -16  370.71  150.28
   4   1 -16   59.98  116.09
   4   1 -16  103.25  173.57
  -4   1  16  -97.67  203.18
  -4   1  16  -10.80  134.45
  -4  -1  16   31.15  165.98
  -4  -1  16 -159.88  213.22
   4  -1 -16    7.50   88.09
   4  -1 -16  440.31  213.03
   4   1 -17  367.43  230.14
   4   1 -17   -8.79  165.76
  -4   1  17   74.40  191.34
  -4  -1  17   73.87  160.87
  -4  -1  17   64.23  231.34
   4  -1 -17  182.78  130.53
   4  -1 -17    7.70  240.77
  -4   1  17  173.80  136.24
   4   1 -18 -132.77  179.72
   4   1 -18 -178.67  177.81
  -4   1  18    9.70  180.91
  -4   1  18  -29.01  177.06
  -4  -1  18 -182.35  182.47
  -4  -1  18  241.89  179.65
   4  -1 -18  -75.15  183.08
   4  -1 -18  -16.31  179.75
   4  -1 -19 -157.90  176.39
  -4   1  19   83.41  173.60
   4   1 -19 -132.32  176.39
   4   1 -19 -159.32  174.35
  -4   1  19  -38.76  177.62
  -4  -1  19  130.01  178.94
  -4  -1  19  132.58  176.01
   4  -1 -19 -179.24  180.02
  -4  -1  20  249.93  170.13
  -4  -1  20  221.46  234.41
  -4   1  20   -1.94  152.39
   4  -1 -20  353.32  164.32
  -4   1  20  424.71  234.00
   4   1 -20  287.26  221.99
   4  -1 -20   37.72  210.56
   4  -1 -20  277.02  238.60
   4  -1 -21  760.12  273.12
  -4  -1  21  801.31  211.18
   4   1 -21 1219.96  183.78
   4   1 -21  414.94  180.11
   4   1 -21  930.24  264.55
  -4   1  21  968.75  227.17
  -4   1  21  343.15  168.13
  -4  -1  21  997.80  295.57
   4  -1 -21  736.89  190.24
   4  -1 -21  951.86  218.74
   4   1 -22 1249.80  223.39
   4   1 -22 1182.26  269.28
   4   1 -22 1236.94  180.13
  -4   1  22 1525.61  263.35
  -4   1  22  841.47  191.84
  -4  -1  22 1235.95  248.88
  -4  -1  22  887.13  266.24
   4  -1 -22  931.05  202.94
   4  -1 -22  913.94  276.51
   4  -1 -22 1020.15  257.19
   4  -1 -23 -130.72  155.77
  -4  -1  23   44.07  156.76
   4   1 -23   62.78  155.85
   4   1 -23  -33.02  154.80
   4   1 -23 -167.57  153.81
  -4   1  23  -41.86  157.12
  -4   1  23  -36.93  154.86
  -4  -1  23  173.96  155.10
   4  -1 -23  201.09  155.53
   4  -1 -23 -117.22  157.84
  -4  -1  24  185.87  209.83
  -4  -1  24   43.30  245.38
   4   1 -24  175.96  204.67
   4   1 -24 -175.06  169.40
  -4   1  24   29.43  192.83
  -4   1  24  106.64  157.32
   4  -1 -24   86.79  260.82
   4  -1 -24  310.83  207.82
   4  -1 -25  177.74  143.82
   4   1 -25  244.38  186.56
   4   1 -25  547.45  158.89
   4   1 -25  123.39  217.66
  -4   1  25  386.14  230.92
  -4   1  25   95.74  149.15
  -4  -1  25  308.04  219.07
   4  -1 -25  427.43  270.23
   4  -1 -25  546.81  218.62
   4   1 -26   60.53  174.51
   4   1 -26  -99.41  176.27
   4   1 -26 -229.69  172.31
  -4   1  26  354.60  175.90
  -4   1  26  -57.02  174.43
  -4  -1  26  -76.80  174.38
  -4  -1  26 -128.08  174.73
   4  -1 -26 -136.88  174.57
   4  -2  -1    4.90  123.94
   4   2  -1 -162.80  124.96
   4   2  -1   -3.64  125.55
   4   2  -1 -153.17  123.12
  -4   2   1  127.80  126.04
  -4   2   1 -138.73  127.34
  -4  -2   1 -189.27  122.02
  -4  -2   1 -357.27  124.43
  -4  -2   1   73.93  122.94
  -4  -2   1  -22.50  125.60
   4  -2  -1 -412.87  126.05
   4  -2  -1    8.87  126.31
   4  -2  -1  -59.96  127.17
   4  -2  -1  -59.60  127.85
   4  -2  -1 -204.25  127.01
  -4   2   1  -84.28  124.68
   4   2  -1 -144.21  124.26
   4   2  -2 1289.60  158.36
   4   2  -2 1034.04  153.44
   4   2  -2  867.13  180.34
  -4   2   2  931.64  125.80
  -4  -2   2  699.94  157.79
  -4  -2   2 1661.32  290.66
  -4  -2   2 1080.46  168.57
   4  -2  -2 1237.53  299.90
   4  -2  -2  447.84  178.29
   4  -2  -2  810.79  146.25
   4  -2  -2 1000.15  131.05
   4  -2  -2  838.26  136.88
  -4   2   2  856.49  137.71
   4  -2  -2 1201.68  112.06
   4   2  -3 1673.16  264.30
  -4   2   3 1862.86  269.07
  -4   2   3 1841.67  188.32
  -4   2   3 1587.99  169.66
  -4  -2   3 1699.11  210.91
  -4  -2   3 1947.32  105.07
  -4  -2   3 1776.45  288.84
  -4  -2   3 1398.45  215.16
   4  -2  -3 2184.10  224.27
   4  -2  -3 1626.26  175.36
   4  -2  -3 1836.73  157.67
   4   2  -3 2319.25  186.31
   4   2  -3 1740.07  225.28
   4  -2  -3 1659.01  161.65
   4  -2  -3 1851.01  314.26
   4   2  -4 -346.72  133.35
   4   2  -4 -188.33  134.42
   4   2  -4    5.02  130.09
  -4   2   4   24.43  135.37
  -4   2   4 -177.91  132.25
  -4  -2   4 -119.28  132.31
   4  -2  -4 -118.98  135.80
   4  -2  -4  -92.47  130.62
   4  -2  -4 -182.16  133.54
   4  -2  -4 -494.84  135.66
  -4  -2   4 -176.56  130.45
   4   2  -5 1355.15  191.49
   4   2  -5 1833.71  270.95
  -4   2   5 1379.54  218.12
  -4  -2   5 1722.64  302.12
   4  -2  -5 1683.41  302.19
   4  -2  -5 1674.77  126.85
   4  -2  -5 1722.88  137.06
  -4   2   5 1628.47  199.17
   4  -2  -5 1473.57  135.75
  -4   2   5 1737.55  252.99
   4   2  -5 1898.24  176.37
   4   2  -6   54.10  117.81
   4   2  -6   21.41  104.96
  -4   2   6  170.87  124.25
  -4   2   6  304.28  176.55
  -4   2   6  192.04  145.28
  -4   2   6  120.16   79.64
  -4  -2   6  302.65  143.84
   4  -2  -6 -200.33  260.93
   4  -2  -6  242.59   87.52
   4   2  -6  274.43  172.89
   4   2  -7  323.47  156.52
   4   2  -7  494.88  134.84
   4   2  -7  702.56  214.18
  -4   2   7  427.90  140.09
  -4   2   7  692.77  153.01
  -4   2   7  368.82  103.83
  -4  -2   7  778.42  205.80
   4  -2  -7  606.72  183.91
   4  -2  -7  351.25  238.28
   4  -2  -7  259.34  133.81
   4  -2  -7  524.00   73.89
  -4   2   7  474.90  123.10
   4   2  -8 3261.45  312.73
   4   2  -8 2103.65  241.31
  -4   2   8 2633.48  195.44
  -4  -2   8 2720.72  400.42
   4  -2  -8 2836.06  359.71
  -4   2   8 2922.94  247.09
   4  -2  -8 1944.46  326.24
  -4   2   8 2326.13  236.80
  -4   2   9  546.40  151.19
  -4   2   9  387.39  158.38
  -4   2   9  506.34   98.52
  -4  -2   9  457.62  176.07
  -4  -2   9  456.57  205.86
   4  -2  -9  -27.52  188.15
   4  -2  -9  502.62  229.04
   4  -2  -9  465.41  139.56
   4   2  -9  592.76  159.50
   4   2  -9  437.22  117.43
   4  -2  -9  542.17   73.34
   4   2 -10   41.10  166.03
   4   2 -10  111.52  171.15
   4   2 -10   19.45  168.71
  -4   2  10 -215.02  172.00
  -4   2  10  -30.70  165.65
  -4   2  10 -135.17  166.59
  -4  -2  10   14.73  169.08
  -4  -2  10 -165.91  168.11
   4  -2 -10   81.52  167.55
   4  -2 -10 -120.89  166.30
   4  -2 -10   14.14  169.96
   4  -2 -10  172.03  166.69
  -4  -2  10   37.52  168.03
   4   2 -11 1007.93  184.70
   4   2 -11  781.61   86.13
   4   2 -11  757.22  196.39
  -4   2  11  897.08  173.92
  -4   2  11  628.74   97.79
  -4   2  11  664.15  144.18
  -4  -2  11 1095.58  236.43
   4  -2 -11  796.34  220.52
   4  -2 -11  549.88  258.02
   4  -2 -11  608.60  152.15
  -4  -2  11  918.82  206.71
   4  -2 -11  560.90   77.16
  -4   2  11  696.56  177.81
   4   2 -12 1053.50  103.53
   4   2 -12 1072.27  239.35
  -4   2  12 1228.67  226.03
  -4   2  12 1057.46  128.22
  -4  -2  12  670.77  151.88
  -4  -2  12  907.06  180.06
   4  -2 -12 1072.36  239.38
   4  -2 -12 1273.66  303.21
   4  -2 -12 1007.78   95.82
   4  -2 -12  958.44  163.15
  -4  -2  12  791.03  257.72
  -4   2  12 1233.95  180.66
   4   2 -12 1180.80  208.27
   4   2 -13  710.46  104.71
   4   2 -13  776.93  195.40
  -4   2  13  651.89  155.49
  -4  -2  13  747.06  142.49
  -4  -2  13  757.65  194.72
  -4  -2  13  665.19  264.01
   4  -2 -13  523.07  230.61
   4  -2 -13  778.54  278.31
   4  -2 -13  810.62  103.09
   4  -2 -13  998.51  161.16
  -4   2  13  654.89  176.71
   4   2 -13 1024.93  196.33
   4   2 -14  188.76   96.98
   4   2 -14 -117.66  166.97
  -4   2  14   47.77  125.46
  -4   2  14  389.95  183.53
  -4   2  14  191.89   92.27
  -4  -2  14   43.43  105.07
  -4  -2  14  -96.27  151.84
   4  -2 -14 -188.13  185.20
   4  -2 -14 -171.21  240.95
   4  -2 -14  -26.84   74.14
  -4  -2  14  163.74  221.92
   4   2 -14   61.96  146.89
   4   2 -15  549.55  163.75
   4   2 -15  790.48  113.03
   4   2 -15  793.90  192.78
  -4   2  15  422.89  140.03
  -4   2  15  940.33  201.92
  -4  -2  15  242.46  109.85
  -4  -2  15  643.43  185.74
  -4  -2  15  986.56  260.22
   4  -2 -15  721.41  255.33
   4  -2 -15  427.48   96.50
   4  -2 -15  586.06  143.80
  -4   2  15  448.93  117.34
   4  -2 -15  798.75  222.96
   4   2 -16  103.36   97.39
   4   2 -16  -19.97  190.43
  -4   2  16  -67.69  103.42
  -4  -2  16   33.79   96.23
  -4  -2  16  217.19  177.02
   4  -2 -16  268.93  222.51
   4  -2 -16   23.77  149.61
  -4  -2  16  -55.23  253.05
  -4   2  16  154.77  209.75
  -4   2  17  290.91  117.97
  -4  -2  17   -1.00  197.09
  -4  -2  17  819.50  256.04
   4  -2 -17  250.05  165.12
   4  -2 -17   88.63  269.87
   4  -2 -17  643.17  166.06
  -4   2  17  475.62  230.21
   4   2 -17  413.75  109.67
   4   2 -17  338.65  221.83
   4   2 -18  229.73  168.06
   4   2 -18  433.10  171.32
  -4   2  18  154.43  216.93
  -4   2  18  338.70  118.00
  -4  -2  18  271.11  268.11
   4  -2 -18  252.86  140.63
   4  -2 -18   43.72  253.54
   4  -2 -18  203.55  153.14
  -4  -2  18  229.30  177.67
   4   2 -18  213.80  109.22
   4   2 -19 -174.37  135.09
   4   2 -19  130.73  124.55
  -4   2  19  142.69  126.21
  -4  -2  19   24.77  127.49
   4  -2 -19  -16.98  126.56
   4  -2 -19 -144.79  127.86
   4   2 -19  -72.44  124.50
   4   2 -20  966.28  155.44
   4   2 -20  987.86  276.91
  -4   2  20  948.08  269.07
  -4  -2  20  815.55  211.18
   4  -2 -20  875.80  177.19
   4  -2 -20 1161.78  317.86
   4   2 -20  895.01  202.42
   4  -2 -20  900.15  178.84
  -4  -2  20  575.09  306.47
   4   2 -21  -74.15  156.89
   4   2 -21  164.26  144.24
  -4   2  21  -95.17  146.84
  -4  -2  21  -62.35  147.63
  -4  -2  21  300.62  147.03
   4  -2 -21  -24.56  146.80
   4   2 -21    5.65  144.76
   4   2 -22  148.83  142.42
   4   2 -22  -50.29  120.96
  -4   2  22  239.76  220.14
  -4  -2  22  130.51  257.08
   4  -2 -22   95.02  183.00
   4   2 -22  321.37  202.81
   4   2 -23  223.61  172.32
   4   2 -23  168.82  124.75
   4   2 -23 -247.16  196.29
  -4   2  23 -184.29  219.80
  -4  -2  23  137.61  179.96
  -4  -2  23  304.13  289.66
   4  -2 -23  267.50  177.03
   4  -2 -23  176.94  246.87
   4   2 -24  258.73  213.73
  -4   2  24  523.03  226.96
  -4  -2  24  483.03  203.10
  -4  -2  24  395.17  327.67
   4  -2 -24  220.39  233.50
   4  -2 -24  427.39  271.31
   4   2 -24  697.91  140.85
   4   2 -25  160.82  168.47
   4   2 -25   99.36  129.69
  -4   2  25   54.51  206.89
  -4  -2  25  485.92  210.31
  -4  -2  25  169.26  259.48
   4  -2 -25  121.50  249.23
   4  -2 -25   42.93  205.76
   4  -3  -1 1150.01  287.43
   4  -3  -1 1252.19  131.93
  -4  -3   1 1055.90  136.17
   4   3  -1  845.91  239.12
   4   3  -1 1127.51  162.38
   4   3  -1 1214.26  190.60
  -4   3   1  524.71  200.04
  -4  -3   1 1025.92  148.30
   4  -3  -1 1590.57  172.86
   4  -3  -1  580.55  166.16
   4  -3  -1 1070.09   99.08
  -4  -3   1 1210.92  336.71
  -4   3   1  793.15  225.40
  -4  -3   2  205.80  108.20
   4  -3  -2    9.75   73.95
   4   3  -2   -9.24  118.28
   4   3  -2   -9.24  163.59
  -4   3   2  102.68  126.96
  -4  -3   2  247.30  206.92
   4  -3  -2  -67.82  194.18
   4  -3  -2   57.81   92.89
   4  -3  -2   19.94   50.95
  -4   3   2  185.93  142.86
   4  -3  -2  -30.63   56.38
   4  -3  -3   29.78  117.61
  -4  -3   3   -5.55  120.19
   4   3  -3   40.89  117.66
  -4   3   3 -160.28  119.94
  -4   3   3   47.79  119.71
  -4  -3   3  -50.99  118.40
  -4  -3   3 -161.14  116.71
   4  -3  -3  -48.26  118.68
   4  -3  -3 -120.80  119.26
   4  -3  -3   25.47  119.31
  -4  -3   3   22.89  120.20
   4  -3  -3 -134.36  118.77
   4   3  -3  -73.36  116.38
   4  -3  -4   71.74  133.66
   4  -3  -4  -42.37  131.61
  -4   3   4 -109.07  132.57
   4   3  -4  -59.84  128.94
   4   3  -4  -38.76  129.84
  -4   3   4   81.32  131.96
  -4  -3   4  179.65  128.51
   4  -3  -4  -35.91  130.54
  -4   3   4  -51.56  132.91
   4  -3  -5  994.82  133.63
  -4   3   5 1254.03  226.30
   4   3  -5 1208.08  165.58
   4   3  -5 1027.85  237.60
  -4   3   5 1068.26  245.34
  -4   3   5  829.11   95.48
  -4  -3   5 1470.66  253.04
   4  -3  -5 1427.93  247.01
   4  -3  -5 1068.01  119.91
   4   3  -6  889.90  234.10
  -4   3   6 1329.40  212.02
  -4  -3   6  750.81  104.49
   4  -3  -6  906.41  142.89
   4  -3  -6  795.06  117.61
   4  -3  -6  943.07  114.28
  -4  -3   6 1055.29  235.72
  -4   3   7  380.78  108.34
  -4   3   7  222.09   72.62
  -4  -3   7  389.49  209.88
   4  -3  -7   38.18  209.83
   4  -3  -7  608.24  189.67
  -4   3   7  294.75  178.20
   4   3  -8  878.54  156.32
  -4   3   8 1104.15  211.98
  -4  -3   8  650.05  200.48
  -4  -3   8  913.52  241.09
   4  -3  -8  741.10  212.53
   4  -3  -8 1100.26  232.05
   4  -3  -8  456.58   88.68
   4  -3  -8  575.57  100.95
  -4   3   8  801.96  136.80
   4  -3  -8  102.34  104.88
  -4  -3   9 -262.99  150.26
   4   3  -9  -83.36  153.88
  -4   3   9  -46.24  151.23
  -4   3   9   80.84  152.26
   4  -3  -9  -97.99  154.61
   4  -3  -9  -69.69  153.03
   4  -3  -9   43.03  151.80
   4  -3  -9  -63.01  154.48
   4  -3  -9   57.95  154.03
   4   3  -9   -9.31  150.47
   4   3 -10  538.29  142.36
   4   3 -10  432.56  156.14
  -4   3  10  559.21  178.69
  -4   3  10  358.90  108.12
   4  -3 -10  209.14  300.60
   4  -3 -10  319.39   78.20
   4  -3 -10  289.41  119.95
  -4  -3  10  406.61  265.92
   4   3 -11 1881.42  202.71
   4   3 -11 1255.33   82.78
  -4  -3  11 1424.41  201.12
  -4  -3  11 1521.31  298.57
   4  -3 -11 1965.01  339.04
   4  -3 -11 1072.90  127.12
   4  -3 -11 1476.45  183.76
  -4   3  11 1496.75  249.01
  -4   3  11 1289.05  158.97
   4   3 -11 1432.81  204.47
   4   3 -12  226.73   51.19
   4   3 -12  155.88  155.77
  -4   3  12  590.77  173.28
  -4   3  12  172.23   95.31
  -4  -3  12  133.98  129.78
  -4  -3  12  507.82  255.24
   4  -3 -12  471.05  276.08
   4  -3 -12  160.09  119.44
   4   3 -12  239.41  149.52
   4  -3 -12  146.88   77.25
   4   3 -13   38.56   47.76
   4   3 -13   13.11  128.30
  -4   3  13  -40.86  178.56
   4  -3 -13   53.66  130.08
  -4  -3  13   10.87  253.07
   4  -3 -13  226.12  276.79
  -4  -3  13 -139.98  156.12
   4   3 -13  226.28  151.12
   4   3 -14  871.10   96.15
   4   3 -14 1059.43  190.34
  -4   3  14 1041.92  240.52
  -4  -3  14  746.21  174.57
  -4  -3  14 1337.10  310.78
   4  -3 -14 1390.37  339.94
   4  -3 -14  958.12  163.65
   4   3 -14  975.23  188.01
   4   3 -15  941.44  193.19
   4   3 -15  744.94  239.61
  -4   3  15  772.32  253.67
  -4   3  15  461.40  107.21
  -4  -3  15  773.97  300.35
   4  -3 -15 1133.48  332.92
   4  -3 -15  971.65  173.50
  -4  -3  15  843.71  199.61
   4   3 -15  796.00   94.11
  -4   3  16  352.04   98.77
  -4  -3  16  150.81  197.19
  -4  -3  16  528.55  306.74
   4  -3 -16  188.24  154.55
   4  -3 -16   80.06  280.39
   4  -3 -16  267.56  146.83
  -4   3  16    0.22  216.81
   4   3 -17    2.05  171.96
  -4   3  17   60.14  215.41
  -4   3  17   80.25   94.26
  -4  -3  17   88.48  215.58
   4  -3 -17   69.85  179.49
   4  -3 -17  906.43  358.51
   4  -3 -17  243.21  173.13
  -4  -3  17  322.73  347.15
   4   3 -17 -179.00  153.33
   4   3 -18  -35.59  190.36
   4   3 -18 -101.58  199.68
  -4   3  18   22.41  102.39
  -4  -3  18  -80.21  236.09
  -4  -3  18  -65.69  303.58
   4  -3 -18   78.37  101.45
   4  -3 -18  143.55  312.25
   4  -3 -18  -13.71  173.85
  -4   3  18  152.94  215.38
   4   3 -19   17.10  199.43
   4   3 -19 -345.70  200.88
  -4   3  19  -89.68  212.45
  -4  -3  19   13.75  204.40
  -4  -3  19 -132.49  204.34
   4  -3 -19  146.84  201.82
   4  -3 -19   47.49  201.67
  -4   3  19  -48.63  202.32
   4   3 -20   -4.68  205.01
  -4   3  20  198.67  207.03
  -4   3  20 -100.92  220.46
  -4  -3  20 -100.42  208.48
   4  -3 -20  -95.85  208.42
   4  -3 -20   34.32  206.47
   4   3 -20   63.45  203.90
   4   3 -21 -116.13  184.11
   4   3 -21 -137.87  184.78
  -4   3  21   69.38  187.00
  -4  -3  21   30.17  187.65
   4  -3 -21   50.36  186.32
  -4   3  21  -80.77  199.06
   4   3 -22  281.63  157.38
   4   3 -22   80.30  210.98
  -4   3  22  -40.48  197.35
  -4   3  22  -25.69  112.64
  -4  -3  22   61.19  153.31
  -4  -3  22  104.23  307.51
   4  -3 -22  277.94  229.21
   4   3 -23  175.25  158.41
   4   3 -23   67.91  199.81
  -4   3  23  -99.51  172.18
  -4  -3  23  128.20  248.04
   4   4  -1  200.02  105.38
   4   4  -1  483.32  172.38
  -4   4   1  293.58  169.49
  -4  -4   1  264.18  104.46
  -4  -4   1  206.40   82.95
  -4  -4   1  649.15  238.20
   4  -4  -1  287.73  141.31
  -4   4   1  138.15  165.38
   4  -4  -1  638.40  263.22
   4   4  -2  521.94  228.58
  -4   4   2  771.57  215.91
  -4   4   2 1405.51  235.21
  -4  -4   2  603.62   91.17
  -4  -4   2 1218.62  253.13
   4  -4  -2  654.65  272.93
   4  -4  -2  771.72  184.52
   4   4  -3 1147.41  263.52
  -4   4   3 1181.57  274.06
  -4   4   3  674.79  233.56
  -4  -4   3 1031.74  318.33
   4  -4  -3  917.96  196.45
   4  -4  -3 1335.20  311.59
   4   4  -3 1370.75  178.77
   4   4  -4   -2.59  124.66
   4   4  -4 -211.51  127.56
  -4   4   4  -25.25  129.17
  -4   4   4   89.98  128.57
  -4  -4   4 -240.65  124.32
   4  -4  -4  -96.76  127.26
   4  -4  -4  -50.98  126.21
   4  -4  -5  290.36  246.77
   4   4  -5  122.16  105.15
   4   4  -5  153.09  126.02
   4   4  -5  368.47  202.60
  -4   4   5  124.98  192.97
   4  -4  -5  291.65  118.57
   4  -4  -5  360.69  233.22
   4   4  -6   11.45  136.18
   4   4  -6   21.76  123.20
  -4   4   6  -84.82  205.56
  -4  -4   6   99.43  233.37
   4  -4  -6   54.93  259.89
   4  -4  -6  261.00  238.07
   4  -4  -6  -66.53  121.26
  -4  -4   6  -99.98  191.81
   4   4  -7  318.76  125.04
  -4   4   7  191.90  202.75
  -4  -4   7  304.48  288.94
   4  -4  -7  156.49  196.52
   4  -4  -7  235.26  216.97
   4  -4  -7  106.70  119.29
  -4  -4   7  213.39  191.68
   4   4  -8 -173.83  127.76
  -4   4   8   69.68  202.76
  -4   4   8   98.36   31.59
  -4  -4   8  214.52  178.44
   4  -4  -8  354.86  222.94
  -4  -4   8 -303.82  272.60
   4   4  -9  125.98  139.19
  -4   4   9  546.79   96.07
  -4  -4   9  186.50  210.73
   4  -4  -9  532.08  288.99
  -4   4   9  307.93  255.82
  -4  -4   9  762.54  329.33
  -4  -4  10  253.58  274.49
   4  -4 -10  -69.96  255.33
  -4   4  10  124.47  234.25
   4  -4 -10   45.45  153.91
  -4   4  11   69.90  241.76
  -4   4  11   45.29   78.48
  -4  -4  11  -38.18  304.80
   4  -4 -11  -18.59   71.96
   4  -4 -11  122.21  338.91
  -4   4  12   27.62  222.94
  -4   4  12  129.72   64.06
  -4  -4  12 -221.33  183.11
  -4  -4  12  -28.29  305.08
   4  -4 -12   47.67  261.63
   4  -4 -12   52.62   79.04
   4   4 -13   26.38  121.92
  -4   4  13  306.68  264.06
   4  -4 -13  198.07  239.58
   4  -4 -13   95.01   87.26
  -4   4  13   53.18   86.81
  -4  -4  13  217.79  229.01
  -4   4  14  116.28   90.84
   4   4 -14  135.42  164.70
  -4   4  14 -114.49  204.46
  -4  -4  14  129.04  179.10
  -4  -4  14  115.20  302.21
   4  -4 -14  104.77  299.75
   4  -4 -14 -105.13   93.13
   4   4 -15  157.86  157.98
   4   4 -15 -164.76  156.96
  -4   4  15  -85.82  157.69
  -4   4  15   68.64  153.15
  -4  -4  15 -194.32  158.09
   4  -4 -15  234.89  157.04
   4  -4 -15  -48.00  157.95
  -4  -4  16 -327.44  169.80
   4   4 -16  162.09  168.38
  -4   4  16   55.77  169.28
   4  -4 -16   25.71  168.55
   4  -4 -16  -31.11  169.61
  -4  -4  17   29.95  134.34
   4   4 -17  -18.31  133.13
   4   4 -17  -63.80  133.82
  -4   4  17   -2.83  133.98
   4  -4 -17 -115.16  133.27
   4   4 -18   23.61  144.56
   4   4 -18   28.73  145.28
  -4   4  18 -293.48  145.72
  -4  -4  18   -1.86  145.94
   4  -4 -18  152.89  144.97
   4   4 -19   84.23  154.38
  -4   4  19 -211.06  155.87
  -4  -4  19 -108.18  155.82
  -4   5   1  -24.10  147.86
   4  -5  -1  -10.59  252.38
   4  -5  -1   23.00  226.22
   4  -5  -1   15.80  200.41
  -4  -5   1  335.90  236.51
   4   5  -2 -178.05  162.85
  -4  -5   2  -92.93  159.08
   4  -5  -2  -28.52  163.45
   4  -5  -2  -45.56  161.05
   4  -5  -2   77.55  163.46
   4   5  -3  288.85  168.51
   4   5  -3 -112.79  172.25
  -4  -5   3  -90.01  167.56
   4  -5  -3  283.64  171.82
   4  -5  -3 -208.95  169.88
  -4  -5   4  160.46  219.83
   4  -5  -4  -63.73  284.41
   4  -5  -4   -9.17  149.83
   4   5  -4  203.42  143.42
   4  -5  -4 -122.31  147.24
   4   5  -5  471.53  133.06
  -4   5   5  432.36  186.96
   4  -5  -5  734.82  299.32
   4  -5  -5  406.74  239.90
   4  -5  -5  430.50  145.24
  -4  -5   5  772.14  289.78
  -4   5   6 -135.24  132.24
  -4  -5   6  129.38  129.06
  -4  -5   6 -193.03  132.52
   4  -5  -6 -328.68  132.33
   4  -5  -6  -91.62  130.62
   4   5  -6  178.81  129.09
   4   5  -7   34.86  154.63
  -4   5   7  165.75  202.64
  -4  -5   7  373.26  262.44
   4  -5  -7   72.12  252.42
   4  -5  -7  -32.75  114.51
  -4  -5   7  116.62  223.34
  -4   5   8 -142.73  175.22
  -4  -5   8  233.39  172.33
   4   5  -8   71.68  171.59
  -4  -5   8 -279.59  175.52
   4  -5  -8 -406.22  174.82
   4  -5  -8   42.44  173.70
  -4   5   9    9.51  189.19
  -4  -5   9  145.05  186.91
  -4  -5   9 -532.84  189.57
   4  -5  -9  -60.22  188.59
   4  -5 -10  371.01  141.14
  -4  -5  10  562.11  329.63
   4  -5 -10  559.27  310.79
  -4   5  10  255.21  177.11
  -4   5  11  189.32  181.19
  -4  -5  11  216.76  311.20
  -4  -5  12 -260.25  159.82
  -4   5  12   78.86  159.14
  -4  -5  12  -16.20  158.86
   4  -5 -12 -251.90  158.93
  -4  -5  13  179.55  220.87
   4  -5 -13 -376.86  219.91
  -4   5  14  123.62  136.83
  -4  -5  14  328.30  288.40
   4  -5 -14 -220.07  256.55
   3   0  -118573.19  856.89
   3   0  -119815.96  793.62
   3   0  -116291.45  794.64
  -3   0   116751.96 1014.40
  -3   0   117990.64  849.45
  -3   0   116379.90  857.76
  -3   0   119613.61  999.69
   3   0  -2  302.40  180.51
   3   0  -2  -33.18  190.30
   3   0  -2   -3.30  185.49
  -3   0   2  -65.63  179.63
  -3   0   2  -62.25  185.75
  -3   0   2 -100.33  184.68
  -3   0   2  -29.67  177.39
   3   0  -311859.92  625.98
   3   0  -314217.06  547.16
  -3   0   313312.17  876.36
  -3   0   311153.32  631.20
  -3   0   311785.42  642.15
  -3   0   312437.32  573.98
   3   0  -4 -206.42  187.73
   3   0  -4  -23.58  186.19
   3   0  -4 -127.29  192.33
  -3   0   4 -163.50  188.46
  -3   0   4  -57.96  187.99
  -3   0   4   81.77  186.03
   3   0  -5  589.69  197.29
   3   0  -5  647.91  162.64
   3   0  -5  722.29  105.24
   3   0  -5  664.87  136.88
  -3   0   5  521.92  197.22
  -3   0   5 1034.02  154.84
  -3   0   5  541.27  113.48
  -3   0   5  596.52   96.37
   3   0  -6 -278.27  194.78
   3   0  -6 -100.91  206.20
   3   0  -6  -23.53  201.06
   3   0  -6 -208.27  199.80
   3   0  -6  -83.43  202.46
  -3   0   6 -327.88  195.23
  -3   0   6 -136.26  201.06
  -3   0   6 -296.50  205.33
   3   0  -7 1556.04  272.15
   3   0  -7 1494.60  222.50
   3   0  -7 1632.74  145.51
   3   0  -7 1522.08  176.55
   3   0  -7 1972.23  255.35
  -3   0   7 1610.07  229.73
  -3   0   7 1590.37  242.04
  -3   0   7 1083.86  196.58
  -3   0   7 1405.03  194.76
  -3   0   7 1815.70  270.41
   3   0  -8 -220.00  155.89
   3   0  -8 -252.48  160.97
   3   0  -8 -179.95  157.94
   3   0  -8  -26.60  163.40
   3   0  -8 -427.77  157.84
  -3   0   8 -365.69  153.78
  -3   0   8 -147.16  160.75
  -3   0   8 -183.27  160.27
  -3   0   8 -211.39  160.90
  -3   0   8 -121.70  157.37
   3   0  -9 6277.50  437.09
   3   0  -9 6304.62  369.26
   3   0  -9 5796.38  301.32
   3   0  -9 5157.08  396.15
  -3   0   9 5222.18  485.30
  -3   0   9 5567.83  445.93
  -3   0   9 4203.67  480.50
  -3   0   9 4193.15  468.78
   3   0 -10 -180.81   98.75
   3   0 -10  -31.44  102.40
   3   0 -10 -360.52   99.70
  -3   0  10    2.66  101.19
  -3   0  10 -161.08  101.04
  -3   0  10 -162.75   98.76
   3   0 -11  302.18  161.94
   3   0 -11  709.92  159.55
   3   0 -11  512.34  103.07
   3   0 -11  606.52  102.05
   3   0 -11  188.94  176.58
  -3   0  11  285.57  146.85
  -3   0  11  341.16  158.16
  -3   0  11  157.86  162.30
  -3   0  11  521.56  147.77
  -3   0  11  341.23  147.97
   3   0 -12 -184.21  126.86
   3   0 -12 -109.41  124.60
   3   0 -12   -4.11  124.16
   3   0 -12   19.21  128.24
   3   0 -12  -43.52  125.54
  -3   0  12  -51.78  122.07
  -3   0  12   97.37  127.61
  -3   0  12 -355.77  127.58
  -3   0  12 -278.08  122.52
   3   0 -13  843.98  143.06
   3   0 -13  644.65  164.50
   3   0 -13  590.16  121.96
   3   0 -13  646.47  188.65
  -3   0  13  598.96  165.28
  -3   0  13  701.79  182.35
  -3   0  13  507.87  171.26
   3   0 -14 -225.75  138.80
   3   0 -14 -213.66  135.09
   3   0 -14 -175.85  136.86
  -3   0  14   15.44  139.21
   3   0 -15   86.07  158.98
   3   0 -15  -39.63  154.33
   3   0 -15  -60.00  156.76
  -3   0  15 -145.41  159.51
  -3   0  15 -145.56  152.46
   3   0 -16  133.99  141.39
   3   0 -16    7.40  166.54
   3   0 -16   73.84  177.84
  -3   0  16   88.47  156.21
  -3   0  16  -50.72  147.69
   3   0 -17   45.16  187.58
   3   0 -17   82.19  182.22
  -3   0  17  268.08  167.36
   3   0 -18 -190.68  146.74
   3   0 -18   42.09  143.04
   3   0 -18  252.72  145.43
  -3   0  18   65.08  147.94
  -3   0  18  -32.30  142.76
   3   0 -19 1199.32  195.52
   3   0 -19 1335.85  227.21
   3   0 -19 1372.15  250.12
  -3   0  19 1321.75  220.44
  -3   0  19 1234.71  216.68
   3   0 -20   21.44  169.51
   3   0 -20  -64.68  207.91
  -3   0  20  225.87  190.30
  -3   0  20  124.95  161.81
   3   0 -21  458.22  187.22
   3   0 -21  591.84  212.93
  -3   0  21  192.36  176.21
  -3   0  21  263.42  166.78
   3   0 -22  242.93  121.54
   3   0 -22    4.06  174.91
   3   0 -22 -293.33  218.69
  -3   0  22   86.52  180.83
  -3   0  22   31.93  156.51
   3   0 -23  796.51  178.22
   3   0 -23  579.92  217.76
   3   0 -23  699.39  235.05
  -3   0  23  683.76  232.55
  -3   0  23  579.20  192.56
   3   0 -24  -57.68  179.83
   3   0 -24  118.45  180.44
  -3   0  24 -178.98  182.60
  -3   0  24  -63.95  181.09
   3   0 -25  107.63  153.42
   3   0 -25   42.72  201.69
   3   0 -25  -23.37  252.37
  -3   0  25  331.52  238.82
  -3   0  25  257.84  162.04
   3   0 -26   65.82  129.06
   3   0 -26 -153.09  214.73
   3   0 -26  111.32  210.75
  -3   0  26    1.75  225.70
  -3   0  26  128.93  173.91
   3   1  -1  620.21  125.25
   3   1  -1  719.92   71.37
   3   1  -1  666.12  170.22
   3   1  -1  958.72  199.56
   3   1  -1 1075.81  146.84
  -3   1   1  541.95  209.46
  -3   1   1  344.52  134.37
  -3   1   1  505.02   98.84
  -3   1   1  554.24   81.77
  -3   1   1  508.23  125.20
  -3  -1   1  454.89  165.05
  -3  -1   1  594.75   76.59
  -3  -1   1  842.52  204.68
  -3  -1   1  898.45  217.66
  -3  -1   1  818.47  145.68
   3  -1  -1  728.03  215.19
   3  -1  -1  767.10  144.96
   3   1  -2 1775.98   87.48
   3   1  -2 1709.40  242.56
   3   1  -2 2180.92  237.15
  -3   1   2 2137.69  298.27
  -3   1   2 1900.11  158.14
  -3   1   2 2240.40  154.65
  -3   1   2 1419.84  212.94
  -3  -1   2 2041.44  236.24
   3  -1  -2 2262.05  307.29
   3  -1  -2 1998.86  202.19
   3   1  -3  134.39  129.36
   3   1  -3  287.09  173.55
   3   1  -3  219.43  127.10
  -3   1   3  268.48  192.47
  -3   1   3  475.03  140.64
  -3   1   3   19.11  115.18
  -3   1   3   99.26   91.16
  -3  -1   3  119.77  166.06
  -3  -1   3   51.85  157.57
  -3  -1   3  308.50  151.41
   3  -1  -3 -266.24  233.06
   3  -1  -3  187.34  134.47
   3  -1  -3  -16.12   96.26
   3   1  -4 4472.28  318.99
   3   1  -4 6127.99  416.29
  -3   1   4 5134.19  416.98
  -3   1   4 5308.41  463.94
  -3   1   4 4868.93  298.14
  -3   1   4 4307.64  372.47
  -3  -1   4 5143.13  427.61
  -3  -1   4 5091.96  447.27
  -3  -1   4 4444.35  409.74
   3  -1  -4 5156.15  470.80
   3  -1  -4 4988.57  281.93
   3   1  -5 -303.71  139.25
   3   1  -5  -58.79  139.27
   3   1  -5 -202.78  139.47
  -3   1   5 -440.69  139.36
  -3   1   5   61.86  139.35
  -3   1   5 -361.87  140.79
  -3   1   5 -109.27  142.59
  -3  -1   5  -97.49  139.56
  -3  -1   5  -30.02  138.65
  -3  -1   5 -200.96  138.00
   3  -1  -5   62.07  139.08
   3  -1  -5 -269.18  142.37
   3   1  -6 5733.37  350.75
   3   1  -6 4567.01  371.95
  -3   1   6 5429.23  468.95
  -3   1   6 5755.29  365.56
  -3   1   6 5945.53  272.09
  -3  -1   6 4353.22  262.53
  -3  -1   6 5385.57  480.54
  -3  -1   6 5121.98  454.17
  -3  -1   6 5116.04  393.69
  -3  -1   6 5199.20  423.84
   3  -1  -6 5783.72  434.45
   3  -1  -6 4947.79  567.75
   3  -1  -6 5934.99  423.76
   3  -1  -6 4949.04  205.99
   3   1  -7 2440.66  204.52
   3   1  -7 1849.83  122.35
   3   1  -7 2147.94  212.97
  -3   1   7 1756.27  241.91
  -3   1   7 2035.65  205.99
  -3   1   7 1178.48  207.18
  -3  -1   7 1496.00  185.30
  -3  -1   7 1695.30  178.80
  -3  -1   7 1354.15  264.52
   3  -1  -7 1345.02  303.94
   3  -1  -7 2316.91  285.87
   3  -1  -7 1889.65  212.72
   3  -1  -7 1863.23  174.76
   3  -1  -7 1862.45  115.79
  -3  -1   7 2308.44  227.73
  -3  -1   7 1819.70  306.17
   3   1  -8 1370.79  184.67
   3   1  -8 1376.14  125.61
  -3   1   8 1125.45  267.29
  -3   1   8 1260.41  197.64
  -3   1   8 1651.25  162.49
  -3  -1   8 1814.02  235.66
  -3  -1   8 1908.62  234.42
  -3  -1   8 1347.07  174.20
  -3  -1   8 1424.80  194.46
   3  -1  -8 1551.42  225.20
   3  -1  -8 1223.74  169.27
   3  -1  -8 1702.59  145.04
   3  -1  -8 1417.45  111.22
   3  -1  -8 1463.72  200.07
   3  -1  -8 1317.75  259.82
  -3  -1   9 1669.77  188.66
   3  -1  -9 1019.55  254.77
   3   1  -9 1473.55  241.96
   3   1  -9 1485.53  130.38
   3   1  -9 1395.52  171.51
   3   1  -9 1415.22  211.60
   3   1  -9 1489.20  281.84
  -3   1   9  930.71  216.33
  -3   1   9 1124.80  201.30
  -3   1   9 1291.58  157.04
  -3  -1   9 1840.57  231.73
  -3  -1   9  713.40  203.69
  -3  -1   9 1442.69  241.23
   3  -1  -9 1436.39  233.99
   3  -1  -9 1401.24  133.80
   3  -1  -9 1345.23  126.35
   3  -1  -9 1565.31  204.63
  -3  -1  10  339.59  149.00
   3  -1 -10   68.18  152.94
   3   1 -10  -63.19  200.68
   3   1 -10  221.14  104.98
   3   1 -10  147.59   96.32
   3   1 -10  184.17   83.23
   3   1 -10  247.25  160.39
  -3   1  10  -67.69  155.64
  -3   1  10  113.53  147.95
  -3   1  10  187.10  148.63
  -3   1  10   -2.57  117.89
  -3  -1  10   31.48  121.92
  -3  -1  10  100.34  156.33
  -3  -1  10  246.93  149.87
   3  -1 -10  325.36  196.19
   3  -1 -10  165.79   87.75
   3  -1 -10  388.91  150.25
   3  -1 -11 1805.72  271.38
   3   1 -11 1972.03  220.91
   3   1 -11 1923.91  155.98
   3   1 -11 1533.81  166.49
   3   1 -11 1578.31  183.80
   3   1 -11 1665.51  238.26
  -3   1  11 1279.69  179.87
  -3   1  11 1498.65  210.47
  -3   1  11 1820.90  210.40
  -3  -1  11 1879.66  222.02
  -3  -1  11 1191.19  205.22
  -3  -1  11 1711.82  273.25
   3  -1 -11 1880.01  242.13
   3  -1 -11 1394.92  143.43
   3  -1 -11 2194.85  240.05
  -3   1  12  711.09  159.78
   3   1 -12  551.73   97.01
  -3   1  12  636.54  167.81
   3  -1 -12  556.60  204.58
  -3  -1  12  778.16  148.31
   3   1 -12  448.12  184.10
   3   1 -12  867.47  121.11
  -3  -1  12  369.59  185.77
  -3  -1  12  688.53  192.39
   3  -1 -12  613.75   89.66
   3  -1 -12  680.36  148.08
   3   1 -13  609.38  173.77
   3   1 -13  335.32  114.63
   3   1 -13  362.67  107.69
   3   1 -13  613.28  207.97
  -3   1  13   57.22  135.14
  -3   1  13  489.36  174.52
  -3   1  13  630.72  154.83
  -3  -1  13  402.87  169.65
  -3  -1  13  571.85  219.00
   3  -1 -13  194.76  133.58
   3  -1 -13  200.10  220.59
   3  -1 -13  332.51   74.27
   3  -1 -13  464.36  188.52
   3   1 -14 -123.09  133.40
   3   1 -14 -144.39  132.23
  -3   1  14 -133.89  134.33
  -3   1  14   34.02  131.45
  -3  -1  14 -215.90  135.03
  -3  -1  14  230.95  134.36
   3  -1 -14 -229.82  135.39
   3  -1 -14   86.71  133.58
   3  -1 -14   51.62  134.24
  -3  -1  15  107.15  151.46
  -3  -1  15  -58.57  196.72
   3   1 -15  263.75  165.34
   3   1 -15  -78.52  173.41
  -3   1  15   90.63  180.83
  -3   1  15  111.50  147.03
   3  -1 -15  -65.92  123.69
   3  -1 -15  112.87  177.63
   3  -1 -15  -12.09  101.68
   3  -1 -15   78.39  149.96
   3   1 -16  146.79  167.56
   3   1 -16  151.25  161.65
  -3   1  16   76.29  178.08
  -3   1  16   70.67  152.36
  -3  -1  16   25.75  150.75
  -3  -1  16  345.84  216.69
   3  -1 -16  -10.14  109.39
   3  -1 -16  387.77  197.85
   3  -1 -16   97.64  160.43
   3   1 -17  130.89  165.70
  -3   1  17   33.45  149.91
  -3   1  17  -36.46  149.28
  -3  -1  17  -73.61  144.57
  -3  -1  17   -5.79  195.04
   3  -1 -17  -40.16  143.45
   3  -1 -17  123.65  194.60
   3   1 -18   65.67  139.15
   3   1 -18  171.06  192.76
  -3   1  18   -6.84  167.67
  -3   1  18  240.21  150.88
  -3  -1  18   -0.44  146.64
  -3  -1  18  177.39  223.30
   3  -1 -18 -204.84  134.98
   3  -1 -18 -189.40  169.08
   3  -1 -18  -65.06  170.50
   3   1 -19  350.40  129.24
   3   1 -19  361.85  131.87
   3   1 -19  336.52  212.80
  -3   1  19  715.15  199.27
  -3   1  19  253.12  154.69
  -3  -1  19  753.78  180.74
  -3  -1  19   67.07  222.23
   3  -1 -19  563.66  203.31
   3  -1 -19    7.13  166.73
   3   1 -20  614.55  149.26
   3   1 -20  902.05  215.17
  -3   1  20  602.46  195.13
  -3   1  20  452.24  174.25
  -3  -1  20  302.92  197.88
  -3  -1  20  763.13  263.29
   3  -1 -20  911.98  190.15
   3  -1 -20  665.68  262.95
   3  -1 -20  673.95  196.20
   3   1 -21 1330.12  187.40
   3   1 -21 1300.24  247.73
  -3   1  21 1194.54  260.93
  -3   1  21  769.55  198.31
  -3  -1  21  894.91  232.16
  -3  -1  21 1451.45  321.96
   3  -1 -21 1253.60  209.97
   3  -1 -21 1438.36  297.32
   3  -1 -21 1934.90  243.78
   3   1 -22  439.45  167.12
   3   1 -22 1120.10  189.21
   3   1 -22  530.75  221.17
  -3   1  22  423.48  222.13
  -3   1  22  434.46  161.86
  -3  -1  22  626.71  203.85
  -3  -1  22  609.91  263.55
   3  -1 -22  529.64  243.14
   3  -1 -22  633.76  224.49
   3   1 -23 -182.74  166.58
   3   1 -23  275.85  152.12
   3   1 -23  141.40  194.85
  -3   1  23  -42.97  153.94
  -3  -1  23  -97.82  212.12
  -3  -1  23  486.04  236.78
   3  -1 -23    2.04  124.74
   3  -1 -23   76.58  233.15
   3  -1 -23  290.63  207.49
   3   1 -24   70.51  154.69
   3   1 -24  192.17  135.43
   3   1 -24 -132.80  207.32
  -3   1  24  135.81  214.90
  -3   1  24   96.50  164.14
  -3  -1  24  287.83  188.45
  -3  -1  24  -21.52  241.40
   3  -1 -24   -2.15  109.54
   3  -1 -24 -240.98  193.16
   3   1 -25   69.08  166.58
   3   1 -25    9.11  134.74
   3   1 -25   24.84  210.35
  -3   1  25  -95.69  214.39
  -3   1  25  213.79  183.00
  -3  -1  25   21.95  176.69
  -3  -1  25  279.44  235.52
   3  -1 -25  278.11  212.11
   3  -1 -25   59.75  211.43
   3   1 -26  115.46  216.61
  -3   1  26   -3.30  230.55
  -3   1  26   -1.19  162.96
  -3  -1  26  -64.30  166.00
  -3  -1  26   66.93  223.06
   3  -1 -26  -32.26  203.99
   3  -1 -26  -19.70  190.31
   3   2  -1 1484.58  165.92
   3   2  -1 1197.53  223.71
   3   2  -1 1219.30  224.83
   3   2  -1 1614.35  207.09
  -3   2   1 1492.54  173.10
  -3  -2   1 1260.27  156.16
  -3  -2   1 1925.98  283.50
  -3  -2   1 1459.61  180.95
   3  -2  -1 1084.28  288.65
   3  -2  -1 1371.94  200.77
   3  -2  -1 1677.55  149.40
   3  -2  -1 1452.05  175.99
   3  -2  -1 1313.10  194.69
   3   2  -2 1029.87  151.82
   3   2  -2  945.19  161.70
   3   2  -2 1113.52  211.18
  -3   2   2 1383.36  203.28
  -3   2   2 1164.89  164.58
  -3   2   2 1183.38  122.06
  -3  -2   2  869.18  157.22
  -3  -2   2 1028.46  100.75
  -3  -2   2 1127.48  119.57
  -3  -2   2 1618.79  279.65
  -3  -2   2  902.00  170.00
   3  -2  -2  951.36  240.56
   3  -2  -2  869.62  172.27
   3  -2  -2 1042.94  142.68
   3  -2  -2  961.58  152.88
   3   2  -3  -79.55  115.67
   3   2  -3   84.86  117.27
   3   2  -3 -407.33  113.55
  -3   2   3  133.89  115.77
  -3  -2   3 -112.62  117.27
  -3  -2   3  -30.27  116.67
  -3  -2   3  -25.61  114.53
  -3  -2   3  -28.75  113.30
  -3  -2   3  131.21  115.43
   3  -2  -3 -460.00  117.79
   3  -2  -3   36.76  117.71
   3  -2  -3  -56.31  115.89
   3  -2  -3   11.31  115.30
   3  -2  -3  -43.42  113.08
   3  -2  -3   -5.33  115.27
  -3   2   4 2844.34  197.41
  -3   2   4 4062.99  371.70
   3   2  -4 4379.07  395.15
   3   2  -4 2980.45  234.62
   3   2  -4 3184.49  316.70
   3   2  -4 3610.29  389.96
  -3   2   4 4381.05  277.73
  -3   2   4 3590.17  281.94
  -3  -2   4 3066.37  141.85
  -3  -2   4 3332.43  353.80
  -3  -2   4 2845.77  289.90
   3  -2  -4 3811.30  397.17
   3  -2  -4 3048.48  256.71
   3   2  -5  -59.26  131.30
   3   2  -5  172.31   92.48
  -3   2   5  -38.75  138.52
  -3   2   5  -83.80  147.23
  -3   2   5  104.16  141.16
  -3   2   5   38.88  121.11
   3  -2  -5   27.17   72.68
   3   2  -5   34.08  150.61
  -3  -2   5   73.19   44.53
  -3  -2   5  -90.12  173.09
   3  -2  -5 -248.97  193.15
  -3  -2   5  330.39  112.56
   3   2  -6 1139.75  163.69
   3   2  -6  714.68  164.82
  -3   2   6 1145.35  203.05
  -3   2   6 1264.14  164.73
  -3  -2   6 1019.29   79.01
  -3  -2   6  886.81  227.91
  -3  -2   6 1316.98  305.78
   3  -2  -6 1110.28  253.51
   3  -2  -6 1281.55  200.05
   3  -2  -6 1698.18  141.55
   3  -2  -6  837.50  147.67
   3  -2  -6 1460.22  153.11
  -3   2   6 1389.26  151.32
   3  -2  -6 1313.52  313.22
   3   2  -7 3791.47  319.61
   3   2  -7 5714.92  404.49
  -3   2   7 5153.74  310.37
  -3   2   7 4320.08  318.89
  -3  -2   7 4423.21  561.09
   3  -2  -7 3511.23  386.37
   3  -2  -7 5143.46  471.51
   3   2  -7 4461.42  311.58
  -3   2   7 4577.67  306.67
  -3  -2   7 3850.54  454.54
  -3  -2   7 5129.98  204.03
   3  -2  -7 3674.07  312.61
   3  -2  -7 4361.66  264.76
   3   2  -8   49.41  119.04
  -3   2   8 -123.26  118.38
  -3  -2   8 -395.37  119.55
  -3  -2   8   -3.81  118.41
   3  -2  -8 -146.04  119.76
   3  -2  -8 -190.32  119.06
   3  -2  -8 -110.49  121.78
  -3   2   8 -104.72  119.29
   3   2  -8   -9.63  119.11
   3   2  -8   39.76  120.93
  -3  -2   8 -237.54  119.16
   3  -2  -8   13.59  121.31
  -3   2   8 -238.93  121.32
   3   2  -9 1254.78  175.62
   3   2  -9  977.62  152.66
  -3   2   9 1414.86  170.28
  -3   2   9 1471.59  188.32
  -3   2   9 1353.18  151.82
  -3   2   9  788.47  156.49
  -3  -2   9 1373.74  113.49
  -3  -2   9 1311.75  223.98
  -3  -2   9 1449.30  270.90
   3  -2  -9 1083.41  201.61
   3  -2  -9 1137.69  274.25
   3  -2  -9 1116.84  128.45
   3  -2  -9 1043.07  159.35
   3   2 -10 1049.51  136.56
   3   2 -10  929.78  121.19
   3   2 -10  717.99  127.28
   3   2 -10  944.46  194.46
  -3   2  10  913.44  156.53
  -3   2  10 1126.02  178.94
  -3   2  10  864.63  145.07
  -3   2  10  791.17  145.04
  -3  -2  10  828.66  181.78
  -3  -2  10  930.98  286.11
   3  -2 -10   25.15  213.08
   3  -2 -10 1151.68  256.20
   3  -2 -10  995.36  141.21
   3   2 -11 5759.56  320.85
   3   2 -11 3981.38  348.52
   3   2 -11 5780.26  381.81
  -3   2  11 4311.26  337.52
  -3   2  11 6064.80  377.82
  -3   2  11 4824.39  309.86
  -3  -2  11 5479.06  307.94
  -3  -2  11 4783.16  358.77
  -3  -2  11 5471.63  605.97
   3  -2 -11 4888.14  392.25
   3  -2 -11 6626.08  521.02
   3  -2 -11 5119.40  276.93
   3  -2 -11 4809.87  333.79
   3   2 -12  206.31   77.39
   3   2 -12  110.90   95.98
   3   2 -12  -40.08  165.44
  -3   2  12  111.00  139.66
  -3   2  12  264.53  177.38
  -3  -2  12  248.83  108.30
  -3  -2  12  156.15  150.80
   3  -2 -12  431.31  261.27
   3  -2 -12  133.58   80.55
   3  -2 -12  352.70  130.07
   3   2 -13  437.58  165.15
   3   2 -13  386.37   88.77
   3   2 -13  257.39  116.68
   3   2 -13  216.17  149.25
  -3   2  13   84.15  111.52
  -3   2  13  167.99  177.18
  -3   2  13  121.70   98.99
  -3  -2  13  221.80  116.62
  -3  -2  13  -15.20  122.46
  -3  -2  13 -202.61  202.06
   3  -2 -13   30.42  153.54
   3  -2 -13  316.56  249.62
   3  -2 -13  214.03   83.68
   3  -2 -13  184.78  132.44
   3   2 -14  967.73  178.59
   3   2 -14  722.80  124.25
   3   2 -14  448.91  206.10
  -3   2  14  452.02  135.06
  -3   2  14  495.86  196.90
  -3  -2  14  489.49  169.54
   3  -2 -14  530.41  227.16
   3  -2 -14  471.64  215.83
   3  -2 -14 1059.83  174.07
  -3  -2  14 1050.86  305.18
   3   2 -15 1128.32  188.23
   3   2 -15  747.08  121.64
   3   2 -15  806.87  199.68
  -3   2  15  326.88  138.16
  -3   2  15 1042.51  235.55
  -3   2  15  698.67  132.44
  -3  -2  15  638.79  184.03
  -3  -2  15  682.81  281.02
   3  -2 -15  761.48  301.69
   3  -2 -15  707.14  118.46
   3  -2 -15  817.48  158.04
   3   2 -16 -226.87  150.78
   3   2 -16   46.10  161.66
   3   2 -16 -192.71  150.13
  -3   2  16    6.12  159.84
  -3   2  16 -433.31  152.30
  -3   2  16  -37.42  161.97
  -3  -2  16  -64.46  153.93
  -3  -2  16   19.91  154.02
   3  -2 -16 -201.84  153.69
   3  -2 -16  369.04  153.70
   3  -2 -16  -90.75  153.29
  -3  -2  17 1159.99  295.88
  -3  -2  17  850.45  202.89
   3   2 -17 1411.39  198.92
   3   2 -17 1712.15  172.46
   3   2 -17 1320.44  296.09
  -3   2  17  865.39  125.56
  -3   2  17 1539.83  254.79
  -3   2  17 1087.03  174.07
   3  -2 -17  926.55  180.20
   3  -2 -17 1278.34  362.33
   3  -2 -17 1422.12  211.33
   3   2 -18  745.53  159.40
   3   2 -18  766.91  133.52
  -3   2  18  825.55  199.27
  -3  -2  18  595.78  163.52
  -3  -2  18  604.76  289.50
   3  -2 -18  460.76  160.80
   3  -2 -18  509.46  283.87
   3  -2 -18  561.23  174.31
   3   2 -19  228.95  149.16
   3   2 -19  100.17  112.91
   3   2 -19  112.70  185.57
  -3   2  19  363.27  181.76
  -3  -2  19  115.65  181.99
  -3  -2  19 -161.69  238.75
   3  -2 -19  119.45  111.78
   3  -2 -19  178.29  223.09
   3  -2 -19   79.76  150.46
   3   2 -20   95.20  151.73
   3   2 -20  134.81  106.39
   3   2 -20  -43.04  200.62
  -3   2  20  175.74  182.38
  -3  -2  20   -0.66  174.16
  -3  -2  20  156.21  263.36
   3  -2 -20 -177.78  146.92
   3   2 -21  272.10  152.29
   3   2 -21  121.41  129.50
   3   2 -21  213.38  197.76
  -3   2  21   96.25  209.31
  -3  -2  21  166.74  171.80
  -3  -2  21 -147.85  247.95
   3  -2 -21  216.85  118.50
   3  -2 -21  414.30  241.16
   3  -2 -21  176.14  176.48
   3   2 -22  384.47  178.86
   3   2 -22  274.98  126.30
   3   2 -22  264.10  207.61
  -3   2  22  488.97  213.58
  -3  -2  22  253.72  178.24
  -3  -2  22   -6.45  244.52
   3  -2 -22  -91.26  264.79
   3  -2 -22  343.91  187.14
   3   2 -23   55.82  189.25
   3   2 -23 -135.18  127.24
   3   2 -23  224.83  189.26
  -3   2  23  491.63  211.79
  -3  -2  23  -37.87  171.28
  -3  -2  23  -80.65  264.54
   3  -2 -23  -50.25  271.54
   3  -2 -23  -98.71  183.70
   3   2 -24  -71.88  172.99
   3   2 -24   81.18  185.78
   3   2 -24 -304.81  171.09
  -3   2  24   85.85  175.69
  -3  -2  24 -565.16  173.25
   3  -2 -24  -16.41  175.89
   3  -2 -24   79.13  175.53
   3   2 -25   89.70  169.04
   3   2 -25  301.41  121.17
   3   2 -25  -27.85  170.23
  -3   2  25 -430.03  245.28
  -3  -2  25  190.64  257.36
   3  -2 -25  -74.36  281.25
   3  -2 -25   67.39  146.39
  -3   3   1  571.42  184.97
   3   3  -1  910.33  212.83
   3   3  -1  971.03  163.17
  -3   3   1  992.15  195.46
  -3  -3   1  774.26  129.85
  -3  -3   1  785.91  133.85
  -3  -3   1 1070.70  243.17
  -3  -3   1  700.71  124.12
   3  -3  -1  863.16  291.86
   3  -3  -1  998.76  114.32
   3  -3  -1  462.11  132.45
   3  -3  -1  492.41  127.62
   3  -3  -2  -59.45  122.59
  -3  -3   2    4.69  123.01
   3   3  -2 -137.50  120.80
   3   3  -2   93.57  123.17
   3   3  -2  -69.34  124.95
  -3   3   2   77.38  124.69
  -3   3   2 -149.03  124.90
  -3  -3   2   53.16  124.67
  -3  -3   2  -52.75  123.44
  -3  -3   2 -205.55  122.30
  -3  -3   2    0.99  123.70
   3  -3  -2  -44.02  124.45
   3  -3  -2  -43.32  122.78
   3  -3  -2  -23.88  123.01
   3   3  -3 1021.29  230.63
  -3   3   3  911.18  245.19
  -3   3   3  814.00  217.15
  -3  -3   3  811.99   98.05
  -3  -3   3 1018.67  243.01
  -3  -3   3  669.08  111.99
   3  -3  -3 1010.80  250.51
   3  -3  -3  999.02  138.15
   3  -3  -3  846.73  154.82
   3  -3  -3  849.27  127.42
   3   3  -4  430.37  123.21
   3   3  -4  580.07  163.64
  -3   3   4  608.25  172.46
  -3   3   4  148.19  150.29
  -3  -3   4  457.26   99.13
  -3  -3   4  434.49   73.17
  -3  -3   4  219.13  189.63
   3  -3  -4  273.96  204.21
   3  -3  -4  197.70  111.96
   3  -3  -4  375.19   87.57
   3   3  -5  152.06  116.67
   3   3  -5   64.69  160.10
  -3   3   5  209.93  156.60
  -3   3   5  304.74   92.29
  -3  -3   5  253.79   82.98
  -3  -3   5   39.36   45.17
   3  -3  -5  424.73  188.43
   3  -3  -5  135.80  112.27
   3  -3  -5  225.74  214.62
   3  -3  -5   83.14   82.81
   3  -3  -5  164.47   63.38
   3   3  -6   47.23  123.00
   3   3  -6  -55.59  125.27
  -3   3   6 -154.25  125.12
  -3   3   6  -59.54  125.25
  -3  -3   6   31.56  125.59
  -3  -3   6  -27.91  126.53
  -3  -3   6   -8.66  121.73
  -3  -3   6 -274.32  123.35
   3  -3  -6 -233.98  126.15
   3  -3  -6  -24.42  125.74
   3  -3  -6 -198.55  124.98
   3  -3  -6   -9.27  125.57
   3  -3  -6    9.68  123.73
   3   3  -7  952.70  144.46
   3   3  -7  561.95   74.72
   3   3  -7  672.67  138.46
  -3   3   7  578.93  196.10
  -3   3   7  610.43  146.85
  -3  -3   7  643.40   74.92
  -3  -3   7  454.16  280.07
   3  -3  -7  383.57  201.49
   3  -3  -7  466.10  126.61
   3  -3  -7  855.36  265.72
   3  -3  -7  523.85   94.12
   3   3  -8 -141.98  119.73
   3   3  -8   22.90   50.04
   3   3  -8  192.14  122.85
  -3   3   8  199.98  166.06
  -3   3   8  130.55  105.65
  -3  -3   8    6.56  164.07
  -3  -3   8  423.38  254.44
   3  -3  -8   57.87  205.55
   3  -3  -8  -68.05   98.61
   3  -3  -8   68.27  236.00
   3  -3  -8  -30.05   88.05
   3   3  -9  648.81  135.75
   3   3  -9  515.67  123.71
   3   3  -9  512.54   69.73
   3  -3  -9  436.17  101.30
   3  -3  -9  803.02  264.55
  -3   3   9  997.77  196.50
  -3   3   9  384.46  124.29
  -3   3   9  375.14  107.14
  -3  -3   9  529.17   72.81
  -3  -3   9  688.71  184.76
  -3  -3   9  650.01  243.78
   3  -3  -9  202.64  196.88
   3  -3  -9  305.89   99.46
   3  -3  -9  344.36   91.70
   3  -3 -10   -5.17  144.02
  -3  -3  10  244.22  142.90
   3   3 -10  152.27  142.59
   3   3 -10  -37.17  145.80
   3   3 -10 -104.65  144.01
  -3   3  10   26.86  143.04
  -3   3  10    5.62  141.48
  -3  -3  10  -69.31  143.67
   3  -3 -10  -15.08  146.30
   3  -3 -10   72.21  143.33
  -3   3  11  -97.36  137.09
   3   3 -11    1.64  136.93
   3   3 -11   33.15  137.86
  -3  -3  11  -71.12  139.13
  -3  -3  11 1765.50  138.03
   3  -3 -11    7.46  137.73
   3  -3 -11   51.13  136.35
   3  -3 -11 -111.83  137.71
   3   3 -12  -13.09  145.84
   3   3 -12   58.54  148.24
   3   3 -12    2.52  146.48
  -3   3  12 -118.44  145.96
  -3   3  12   18.52  143.97
  -3  -3  12 -130.65  149.04
  -3  -3  12 -127.48  146.93
   3  -3 -12 -199.95  145.22
   3  -3 -12   56.48  148.66
   3  -3 -12  100.68  146.80
  -3  -3  13   88.42   96.79
   3   3 -13  394.54  143.46
   3   3 -13  354.85  129.83
  -3   3  13  356.33  215.97
  -3   3  13   58.51  106.82
  -3  -3  13  337.85  284.84
   3  -3 -13  558.05  283.52
   3  -3 -13   32.85   80.35
   3   3 -14  155.67  152.29
   3   3 -14  287.73   81.83
   3   3 -14  373.31  146.85
  -3   3  14  384.16  209.21
  -3   3  14  184.68  100.61
  -3  -3  14  260.93  101.06
  -3  -3  14  227.58  296.41
   3  -3 -14  113.24  284.41
  -3  -3  15  228.14  268.53
   3   3 -15  239.78  150.01
   3   3 -15   29.21   64.11
   3   3 -15  282.95  185.63
  -3   3  15 -115.86  227.12
  -3   3  15  180.41  110.08
  -3  -3  15  125.88  144.26
   3  -3 -15  -50.20  123.73
   3  -3 -15  124.35  317.75
   3  -3 -15  -11.69  136.30
   3   3 -16  -52.28  182.91
   3   3 -16  192.17   73.86
   3   3 -16  424.65  177.97
  -3   3  16  300.48  236.97
  -3   3  16  106.50  102.75
  -3  -3  16   63.53  162.49
  -3  -3  16  117.21  313.79
   3  -3 -16  411.88  148.97
   3  -3 -16  921.26  292.86
   3   3 -17  972.07  221.39
   3   3 -17  131.07  107.66
   3   3 -17  767.35  196.02
  -3   3  17 1329.09  309.69
  -3   3  17  575.29  119.92
  -3  -3  17  702.90  229.17
  -3  -3  17  624.48  296.07
   3  -3 -17  694.67  324.89
   3  -3 -17 1091.73  232.85
   3   3 -18  154.69  270.34
   3   3 -18  -36.28  161.20
  -3   3  18  183.63  251.01
  -3  -3  18 -129.51  279.68
   3  -3 -18  267.79  322.69
   3  -3 -18  185.60  175.54
   3   3 -19   -7.17  170.80
  -3   3  19  -44.55  173.45
  -3   3  19   12.73  185.40
  -3  -3  19 -201.13  173.46
  -3  -3  19 -133.03  173.51
   3  -3 -19   15.46  172.51
   3   3 -20  -47.69  176.57
   3   3 -20   52.23  175.71
  -3   3  20  -36.89  178.71
  -3   3  20  -48.31  191.57
  -3  -3  20  -47.39  177.92
  -3  -3  20  171.72  178.11
   3   3 -21  379.37  188.56
   3   3 -21  399.90  213.17
  -3   3  21  366.24  240.67
  -3  -3  21  319.98  321.64
   3   3 -22   36.38  187.98
  -3   3  22  -47.20  191.79
  -3  -3  22  -74.10  189.76
   3   3 -23  -35.65  187.57
  -3   3  23 -243.50  191.48
   3   4  -1  402.63  152.29
   3   4  -1  534.75  207.38
   3   4  -1  312.83   90.30
  -3   4   1  452.68  162.02
  -3  -4   1  829.85  150.73
  -3  -4   1  338.76  241.64
   3  -4  -1  717.54  275.02
   3  -4  -1  613.24  171.94
   3   4  -2  674.54  176.27
   3   4  -2  788.70  210.58
  -3   4   2  793.45  187.91
  -3   4   2  364.42  195.83
  -3  -4   2  695.40  135.67
  -3  -4   2  673.05  269.33
  -3  -4   2  597.82   70.85
   3  -4  -2  986.02  265.81
   3  -4  -2  850.32  196.41
   3   4  -3  189.27  144.36
   3   4  -3  332.67  159.71
   3   4  -3  374.56   89.52
  -3   4   3  157.09  167.76
  -3  -4   3  417.13  112.64
  -3  -4   3  150.16  181.95
   3  -4  -3  251.87  258.19
   3  -4  -3  392.04  157.20
   3   4  -4  160.77  141.71
   3   4  -4   83.08  188.50
   3   4  -4   75.09   85.79
  -3   4   4   21.67  173.25
  -3  -4   4  174.66  101.28
  -3  -4   4   -7.54   70.53
  -3  -4   4   77.67  200.33
   3  -4  -4   68.70  232.02
   3  -4  -4  -84.42  191.62
   3  -4  -4  115.54  118.51
   3   4  -5 -129.31  163.04
   3   4  -5  290.60  107.34
  -3   4   5  155.73  184.39
  -3  -4   5  193.57  183.77
  -3  -4   5  163.65  256.35
  -3  -4   5  -41.29   68.05
   3  -4  -5 -174.48  223.81
   3  -4  -5  461.37  237.36
   3  -4  -5  152.51  150.31
   3   4  -6  484.70  110.47
  -3   4   6  495.08  216.02
  -3   4   6  425.91  118.82
  -3  -4   6  708.45  192.09
  -3  -4   6  351.76  263.12
  -3  -4   6  266.44   90.03
   3  -4  -6  990.05  252.85
   3  -4  -6  751.95  245.72
  -3  -4   7  -60.26  107.50
   3  -4  -7   60.89  105.68
   3   4  -7  -86.48  106.44
  -3   4   7  167.30  106.86
  -3   4   7   48.36  106.55
  -3  -4   7 -166.03  103.91
  -3  -4   7  205.08  105.84
  -3  -4   7   54.83  105.82
   3  -4  -7 -354.28  106.11
  -3  -4   8  380.45  244.13
  -3   4   8  602.90  227.65
  -3   4   8  362.38  101.00
  -3   4   8  418.54   33.83
  -3  -4   8  443.83   88.79
  -3  -4   8  600.86  217.30
   3  -4  -8  233.30  215.55
   3  -4  -8  656.96  264.92
   3   4  -9  340.31  156.12
   3  -4  -9  -84.14  271.63
   3   4  -9   66.53  108.43
  -3   4   9  263.42  210.09
  -3   4   9   25.21  104.77
  -3   4   9   22.73   43.86
  -3  -4   9  307.45  209.60
  -3  -4   9  595.90  289.58
   3   4 -10  -74.11  109.80
   3   4 -10   20.50   43.56
   3   4 -10  189.55  157.91
  -3  -4  10   13.71  188.53
  -3   4  10  -57.10  102.79
  -3   4  10   79.29  195.42
  -3  -4  10  276.23  285.95
   3  -4 -10  -12.49  137.73
   3  -4 -10  -41.46  237.90
   3   4 -11   30.50  146.06
   3   4 -11 -237.69  147.03
  -3   4  11  -39.73  147.19
  -3   4  11    5.39  144.50
  -3  -4  11    9.50  146.42
   3  -4 -11 -110.91  145.67
   3  -4 -12   66.21  146.74
  -3  -4  12  132.69  147.66
  -3   4  12   52.56  144.44
   3   4 -12 -326.79  147.44
   3   4 -12   40.68  147.05
   3   4 -12   49.93  148.04
  -3   4  12  -37.04  148.17
  -3  -4  12 -131.03  148.50
   3   4 -13   35.14  154.21
   3   4 -13  191.49   56.77
   3   4 -13   67.04  134.52
  -3   4  13  254.24  202.78
  -3   4  13  126.00  105.96
  -3  -4  13   11.45  160.85
  -3  -4  13   71.68  310.23
   3  -4 -13  300.90  258.62
   3   4 -14  -46.74  157.79
   3   4 -14  -12.37  158.16
   3   4 -14   23.93  157.86
  -3   4  14   78.03  158.15
  -3   4  14    8.56  152.67
  -3  -4  14  -96.77  159.08
  -3  -4  14  -13.12  158.03
   3  -4 -14 -149.31  156.69
   3   4 -15  -10.48  147.48
  -3   4  15 -244.19  147.88
  -3   4  15  -24.20  142.78
  -3  -4  15  152.41  147.82
   3  -4 -15 -145.78  146.54
   3   4 -16   -0.33  135.37
  -3   4  16   87.06  218.70
  -3  -4  16  -24.19  226.09
   3  -4 -16  311.76  303.85
   3   4 -17   95.67  156.39
  -3   4  17   22.69  215.40
  -3  -4  17   34.12  295.94
   3  -4 -17   -5.86  258.66
   3   4 -18 -311.85  231.39
  -3   4  18   -4.94  232.57
   3   4 -19  180.53  230.42
  -3   4  19    3.19  238.41
   3   5  -1  -51.24  147.38
   3   5  -1  -20.50  179.17
  -3  -5   1  174.09  140.25
  -3  -5   1  -46.15  233.17
   3  -5  -1 -328.00  262.17
   3  -5  -1  299.20  246.51
   3  -5  -1  129.52  249.67
   3  -5  -1  -56.29  203.82
   3   5  -2   57.25  167.06
   3   5  -2  197.23  209.98
  -3  -5   2  100.12  233.37
   3  -5  -2  200.78  266.97
   3  -5  -2  141.83  159.99
   3  -5  -2  119.66  248.34
   3  -5  -2  259.90  186.67
   3   5  -3   30.84  167.25
  -3  -5   3  261.70  267.05
  -3  -5   3   78.34  241.17
   3  -5  -3  124.15  269.31
   3  -5  -3  -85.34  178.36
   3  -5  -3  237.66  278.21
   3  -5  -3  187.20  190.95
   3   5  -4  -84.82  172.68
  -3  -5   4 -289.48  178.45
   3  -5  -4  -96.81  176.37
   3  -5  -4 -415.18  177.04
   3   5  -5 -202.26  168.61
  -3  -5   5  150.66  174.26
   3  -5  -5 -154.35  171.29
   3  -5  -5   90.13  172.51
   3  -5  -5   60.17  171.70
   3   5  -6  803.29  220.40
  -3   5   6  427.42  236.68
  -3  -5   6  458.16  275.27
  -3  -5   6  502.17  290.49
   3  -5  -6  825.17  310.00
   3  -5  -6  559.04  269.68
   3  -5  -6  330.70  170.00
  -3  -5   7  560.17  264.75
   3  -5  -7  669.68  292.66
   3  -5  -7  214.10  156.37
   3   5  -7  297.77  190.99
  -3  -5   7  180.07  222.20
  -3   5   7  102.42  216.18
   3   5  -8  487.59  212.20
  -3   5   8   20.21  215.96
  -3  -5   8  232.81  189.67
   3  -5  -8   32.61  287.59
  -3  -5   8  449.71  275.97
  -3   5   9  312.14  265.29
  -3   5   9  135.36  133.93
  -3  -5   9  567.84  269.48
   3  -5  -9  -95.66  214.00
  -3   5  10   71.96  267.73
  -3  -5  10  -62.45  268.18
  -3   5  11  -20.07  222.08
  -3  -5  11  -90.73  222.57
   3  -5 -11 -119.30  220.04
  -3   5  12  -69.19   65.41
  -3  -5  12   19.74   65.99
  -3  -5  13  746.96  333.68
   3  -5 -13   87.53  193.93
  -3  -5  14  600.74  326.18
   3  -5 -14  651.89  285.24
   2   0  -1  714.46  119.99
   2   0  -1  610.13   94.07
   2   0  -1  751.58  140.46
  -2   0   1 1546.09  204.39
  -2   0   1  848.33  138.17
  -2   0   1  646.37  100.17
   2   0  -2 5347.02  345.46
   2   0  -2 3652.42  210.68
   2   0  -2 3894.70  229.01
   2   0  -2 4767.38  226.30
  -2   0   2 4799.88  382.92
  -2   0   2 4783.77  274.41
  -2   0   2 4332.95  214.27
   2   0  -3 1178.11  191.83
   2   0  -3  325.52  107.41
  -2   0   3  587.34  180.87
  -2   0   3  620.42  127.74
  -2   0   3  563.65  116.60
  -2   0   3  276.30   93.07
  -2   0   3  424.89   90.95
   2   0  -4 9472.00  451.16
   2   0  -4 8237.60  383.01
  -2   0   4 7995.75  430.86
  -2   0   4 9071.39  473.16
  -2   0   4 9943.27  601.40
   2   0  -5  -10.90  155.31
   2   0  -5 -164.13  159.26
   2   0  -5    2.80  164.42
   2   0  -5  -82.36  158.26
  -2   0   5   -9.67  154.32
  -2   0   5 -121.11  161.93
  -2   0   5 -150.30  160.47
  -2   0   5   14.83  163.66
  -2   0   5  -71.51  157.85
   2   0  -6  734.98  155.73
   2   0  -6  425.70  142.99
   2   0  -6  476.28  125.15
   2   0  -6  649.28  123.10
  -2   0   6  657.79  194.75
  -2   0   6  395.55  164.46
  -2   0   6  697.54  139.09
  -2   0   6  662.37  137.92
   2   0  -7  -26.59  136.89
   2   0  -7 -362.64  135.15
   2   0  -7 -238.66  136.85
   2   0  -7  -85.56  135.66
   2   0  -7 -320.23  140.50
  -2   0   7 -212.32  138.36
  -2   0   7 -204.18  138.30
  -2   0   7 -138.39  136.32
   2   0  -8  -56.05  124.56
   2   0  -8    4.35  141.04
   2   0  -8 -160.41  128.25
   2   0  -8   41.74  103.40
   2   0  -8  157.97  146.44
  -2   0   8 -270.53  153.23
  -2   0   8   26.32  145.17
  -2   0   8    9.48  126.62
  -2   0   8  272.08  132.78
   2   0  -9 -219.15  127.63
   2   0  -9 -327.62  125.91
   2   0  -9 -151.84  125.82
   2   0  -9 -167.92  129.34
   2   0  -9 -177.10  127.46
  -2   0   9 -194.29  123.51
  -2   0   9  -55.74  128.55
  -2   0   9 -207.77  127.27
   2   0 -1010550.95  480.06
   2   0 -10 9188.52  420.54
   2   0 -1010161.67  645.40
   2   0 -1010446.07  503.28
  -2   0  1010412.78  578.83
  -2   0  10 9594.94  571.37
  -2   0  10 9013.00  557.85
  -2   0  10 9821.30  529.35
  -2   0  10 9796.83  583.71
   2   0 -11  -79.34  128.80
   2   0 -11 -182.06  125.25
   2   0 -11 -151.31  126.17
   2   0 -11  -55.83  129.19
   2   0 -11 -127.77  127.77
  -2   0  11 -299.56  124.38
  -2   0  11  -76.02  128.80
  -2   0  11 -147.38  129.67
  -2   0  11 -232.88  123.45
  -2   0  11   36.49  127.54
   2   0 -12  638.49  163.89
   2   0 -12  618.54  156.94
   2   0 -12  471.00   94.39
   2   0 -12  600.15  107.94
   2   0 -12  471.92  161.33
  -2   0  12  438.32  142.03
  -2   0  12  591.17  151.74
  -2   0  12  528.58  185.15
  -2   0  12  515.85  133.99
   2   0 -13  118.89  130.37
   2   0 -13  -19.52  126.75
   2   0 -13  127.40  130.95
   2   0 -13  -99.27  129.37
  -2   0  13 -139.86  126.20
  -2   0  13   31.71  131.53
  -2   0  13  -64.67  124.90
   2   0 -14  229.28  134.99
   2   0 -14   14.75  125.91
   2   0 -14  120.30  155.27
  -2   0  14  -46.41  161.54
  -2   0  14  236.07  140.61
  -2   0  14  223.04  143.17
   2   0 -15 -183.78  125.41
   2   0 -15 -130.37  122.26
   2   0 -15  -20.63  124.98
  -2   0  15   39.62  127.07
   2   0 -16  105.07  129.62
   2   0 -16 -106.97  144.19
   2   0 -16  365.21  194.18
  -2   0  16  -45.55  150.40
  -2   0  16  149.25  144.37
   2   0 -17   82.65  159.23
   2   0 -17  146.79  182.95
  -2   0  17  175.73  159.91
  -2   0  17 -114.11  154.67
   2   0 -18 2819.83  242.05
   2   0 -18 3307.86  305.99
  -2   0  18 2576.85  240.87
  -2   0  18 2633.15  290.04
   2   0 -19   -7.14  120.79
   2   0 -19  -40.56  118.92
   2   0 -19 -179.21  121.47
  -2   0  19  -52.52  123.24
  -2   0  19 -275.45  119.55
   2   0 -20  193.90  120.07
   2   0 -20  312.26  188.10
   2   0 -20  379.74  190.38
  -2   0  20  275.31  155.97
  -2   0  20  159.11  167.38
   2   0 -21  -12.72  125.50
  -2   0  21    6.60  128.12
  -2   0  21 -240.35  125.36
   2   0 -22   99.24  140.84
   2   0 -22  -24.02  139.55
   2   0 -22  -75.52  142.02
  -2   0  22   17.48  143.67
  -2   0  22 -192.46  141.17
   2   0 -23   -7.65  199.86
   2   0 -23  172.10  202.16
   2   0 -23 -108.35  212.79
  -2   0  23  170.91  180.92
  -2   0  23   25.24  169.07
  -2   0  24  433.90  232.12
  -2   0  24  511.44  176.34
   2   0 -24  198.88  143.38
   2   0 -24  283.46  211.67
   2   0 -24  195.30  238.34
   2   0 -25   16.94  132.58
   2   0 -25 -160.25  132.01
   2   0 -25  127.93  133.58
  -2   0  25   87.84  134.61
  -2   0  25  -86.14  133.84
   2   0 -26  398.40  204.72
  -2   0  26   53.96  195.48
  -2   0  26  211.53  193.64
   2   1  -1   -3.85   90.40
   2   1  -1  189.45   68.96
   2   1  -1   49.10  132.76
   2   1  -1  187.12  130.78
  -2   1   1   67.08   89.34
  -2   1   1  262.69   91.06
  -2  -1   1  195.23  122.76
  -2  -1   1  295.13  144.42
  -2  -1   1  125.03  137.11
   2  -1  -1   90.85  207.67
   2  -1  -1   11.65   99.76
   2  -1  -1   10.74   84.82
   2  -1  -1  104.26   77.59
   2  -1  -1   11.33   68.41
   2  -1  -1  109.66   72.10
  -2  -1   210715.25  673.62
  -2  -1   212016.90  729.91
   2  -1  -212429.28  620.66
   2  -1  -211089.80  650.90
   2  -1  -210690.70  447.14
   2  -1  -210309.45  441.16
   2  -1  -2 9733.67  454.73
   2   1  -210052.89  674.22
   2   1  -212096.22  638.61
  -2   1   210312.59  613.90
  -2   1   2 9068.48  746.10
  -2   1   210228.51  402.04
  -2  -1   210629.46  575.52
  -2  -1   212265.98  385.03
   2   1  -3 2152.93  289.61
   2   1  -3 2010.42  169.62
   2   1  -3 3224.93  287.31
  -2   1   3 2472.83  281.21
  -2   1   3 2426.61  265.04
  -2   1   3 2490.65  174.13
  -2   1   3 2058.98  160.74
  -2   1   3 2172.81  199.57
  -2  -1   3 2390.98  184.52
  -2  -1   3 2483.73  305.97
  -2  -1   3 2519.74  307.57
   2   1  -4 5857.19  400.53
   2   1  -4 7096.02  262.23
   2   1  -4 6990.07  427.70
   2   1  -4 8504.36  501.00
  -2   1   4 7341.23  427.17
  -2   1   4 6954.48  291.74
  -2   1   4 7498.41  324.45
  -2  -1   4 6240.44  260.10
  -2  -1   4 7419.97  514.74
  -2  -1   4 7401.99  472.90
  -2  -1   4 7569.83  523.59
   2  -1  -4 7564.39  493.75
   2  -1  -4 7155.41  344.92
   2  -1  -4 7339.35  358.45
   2   1  -5  734.60  133.68
   2   1  -5  671.57   95.75
   2   1  -5  565.05  159.88
  -2   1   5  482.55  202.83
  -2   1   5  675.29  137.35
  -2   1   5  529.49  141.13
  -2  -1   5  586.20  142.91
  -2  -1   5  375.93   87.85
  -2  -1   5  484.87  196.59
  -2  -1   5  862.62  204.57
  -2  -1   5  824.56  146.35
   2  -1  -5  487.49  209.95
   2  -1  -5  911.71  203.46
   2  -1  -5  722.85  152.16
   2  -1  -5  655.61  113.85
   2  -1  -5  567.53   94.62
   2   1  -6 2871.59  222.12
   2   1  -6 3163.23  264.20
   2  -1  -6 3176.68  286.31
  -2  -1   6 2706.63  262.92
   2   1  -6 2570.46  151.85
   2   1  -6 3158.48  269.35
  -2   1   6 2371.31  261.63
  -2   1   6 2645.77  191.10
  -2   1   6 2480.59  206.88
  -2  -1   6 2790.44  278.88
  -2  -1   6 2185.21  180.09
  -2  -1   6 2996.75  278.84
  -2  -1   6 3600.22  306.13
   2  -1  -6 2836.03  293.88
   2  -1  -6 2205.91  212.36
   2  -1  -6 2599.11  173.80
   2  -1  -6 2197.42  167.19
   2  -1  -6 3003.72  230.76
  -2  -1   7 1494.89  231.45
  -2   1   7 1661.63  179.81
  -2  -1   7 1437.25  235.11
   2  -1  -7 1645.92  284.74
   2  -1  -7 1579.30  234.39
  -2  -1   7 1457.98  250.73
   2  -1  -7 1378.65  146.61
   2  -1  -7 1255.98  171.01
   2   1  -7 1358.33  194.42
   2   1  -7 1392.70  125.96
   2   1  -7 1411.26  175.74
   2   1  -7 1411.73  177.54
   2   1  -7 1589.09  197.58
  -2   1   7  727.59  227.66
  -2   1   7 1704.03  245.30
  -2   1   7 1670.71  162.66
  -2  -1   7 1502.90  188.26
  -2  -1   7 1631.52  151.68
   2  -1  -7 1217.22  132.65
  -2   1   8  116.97  176.60
   2   1  -8  512.62  136.73
   2   1  -8  274.99  147.12
   2   1  -8  539.17  171.70
   2   1  -8  345.95   96.44
   2   1  -8  297.11  113.34
  -2   1   8  296.06  172.33
  -2   1   8  414.49  153.49
  -2   1   8  494.27  118.50
  -2  -1   8  256.05  127.43
  -2  -1   8   80.94  131.06
  -2  -1   8  243.21  163.98
   2  -1  -8  600.41  218.95
   2  -1  -8  454.81  116.33
   2  -1  -8  329.53   74.73
   2  -1  -8  175.24  164.90
  -2   1   9  672.79  163.69
  -2  -1   9  306.29  172.03
   2  -1  -9  193.57  154.42
   2   1  -9  490.93  177.08
   2   1  -9  505.25  110.13
   2   1  -9  581.15  113.42
   2   1  -9  451.31   91.70
   2   1  -9  559.58  151.26
  -2   1   9  276.21  158.01
  -2   1   9  653.73  160.35
  -2   1   9  637.94  131.73
  -2  -1   9  802.38  122.52
  -2  -1   9  893.81  144.06
  -2  -1   9  402.37  143.66
   2  -1  -9  708.27  191.59
   2  -1  -9  689.56  128.84
   2  -1  -9 1078.11  174.23
   2   1 -10 1677.34  232.05
   2   1 -10 2024.84  167.43
   2   1 -10 1789.01  167.44
   2   1 -10 1909.92  187.69
   2   1 -10 1870.73  218.82
  -2   1  10 1839.47  225.02
  -2   1  10 1776.24  196.07
  -2   1  10 1893.80  228.54
  -2   1  10 1917.29  197.13
  -2   1  10 1559.38  194.85
  -2  -1  10 1982.96  215.32
  -2  -1  10 2166.14  194.57
  -2  -1  10 1442.06  196.26
  -2  -1  10 1832.66  300.33
   2  -1 -10 1876.33  261.58
   2  -1 -10 1814.32  295.12
   2  -1 -10 1824.58  188.35
   2  -1 -10 1709.55  146.15
   2  -1 -10 1696.49  218.36
   2   1 -11  532.32  171.91
   2   1 -11  298.42  126.53
   2   1 -11  458.95  174.39
  -2   1  11  557.76  165.64
  -2   1  11  415.95  139.51
  -2   1  11  393.48  141.33
  -2  -1  11  564.78  128.27
  -2  -1  11  357.74  130.02
  -2  -1  11  135.83  175.11
   2  -1 -11  408.16  122.06
   2  -1 -11  677.54  208.86
   2  -1 -11  297.80   89.31
   2  -1 -11  426.15  135.13
   2  -1 -12  353.21  178.28
   2   1 -12  541.15  164.97
   2   1 -12  612.94  131.09
   2   1 -12  404.50   81.51
   2   1 -12  524.12  175.09
  -2   1  12  159.33  176.19
  -2   1  12  305.89  135.43
  -2  -1  12  508.17  148.96
  -2  -1  12  224.69  140.74
  -2  -1  12  662.66  173.39
   2  -1 -12  177.92   76.45
   2  -1 -12  174.09  161.06
   2   1 -13  -73.16  143.58
   2   1 -13  -28.44  120.53
   2   1 -13   64.26   67.43
   2   1 -13 -115.24  141.10
  -2   1  13   36.95  144.69
  -2   1  13 -162.33  138.20
  -2  -1  13  111.18  116.72
  -2  -1  13  -55.27  137.85
  -2  -1  13  -53.11  159.11
   2  -1 -13  222.19  109.50
   2  -1 -13   40.08  167.84
   2  -1 -13  -16.15   72.57
   2  -1 -13  247.63  151.04
   2   1 -14   84.74  133.68
   2   1 -14  247.00  130.22
   2   1 -14    8.65   81.31
   2   1 -14  192.48  153.56
  -2   1  14  145.91  145.80
  -2   1  14   45.65  137.38
  -2  -1  14    2.67  131.53
  -2  -1  14  -97.62  161.86
   2  -1 -14   85.79  114.57
   2  -1 -14   38.06  156.76
   2  -1 -14  140.14   91.36
   2  -1 -14  142.96  153.23
   2   1 -15 1500.93  183.10
   2   1 -15 1726.82  167.04
   2   1 -15 1559.77  218.84
  -2   1  15 1247.14  188.18
  -2   1  15 1250.16  211.44
  -2  -1  15 1336.46  173.40
  -2  -1  15 1133.68  270.40
   2  -1 -15 1495.85  193.68
   2  -1 -15 1291.05  202.62
   2   1 -16  179.04  131.15
   2   1 -16  -36.12  179.62
  -2   1  16  272.85  154.29
  -2   1  16   -3.85  149.30
  -2  -1  16  229.48  132.26
  -2  -1  16  150.29  210.76
   2  -1 -16   34.85  111.01
   2  -1 -16 -286.06  167.41
   2  -1 -16  -31.72  156.86
   2   1 -17  689.15  152.40
   2   1 -17  611.21  162.81
   2   1 -17  265.10  191.97
  -2   1  17  482.84  184.79
  -2   1  17  491.89  178.87
  -2  -1  17  537.77  159.27
  -2  -1  17  595.73  212.62
   2  -1 -17  541.21  127.42
   2  -1 -17  754.05  197.37
   2  -1 -17  616.82  177.74
   2   1 -18  -13.60  136.54
   2   1 -18  -21.59  136.83
   2   1 -18   86.02  135.46
  -2   1  18 -224.85  138.81
  -2   1  18 -214.98  133.59
  -2  -1  18 -193.25  138.52
  -2  -1  18  -63.74  135.82
   2  -1 -18   95.65  135.95
   2  -1 -18 -162.36  137.41
   2  -1 -18  259.99  138.16
   2   1 -19  549.63  149.16
   2   1 -19  709.02  177.99
  -2   1  19  567.56  193.66
  -2   1  19  570.12  161.95
  -2  -1  19  707.04  190.90
  -2  -1  19  916.10  221.45
   2  -1 -19  570.34  145.03
   2  -1 -19  456.23  231.64
   2  -1 -19  691.44  213.93
   2   1 -19 1117.71  202.35
   2   1 -20  286.95  121.88
  -2   1  20  265.90  190.01
  -2   1  20  356.36  163.68
  -2  -1  20  377.64  157.14
  -2  -1  20   69.23  225.74
   2  -1 -20  168.69  227.43
   2  -1 -20  500.24  176.44
   2   1 -20  461.86  137.37
   2   1 -20  160.98  171.12
   2   1 -21 1747.06  231.17
   2   1 -21 2221.33  219.13
   2   1 -21 2191.16  253.38
  -2   1  21 1809.53  260.21
  -2   1  21 1289.95  217.24
  -2  -1  21 1477.28  237.01
  -2  -1  21 2084.66  285.74
   2  -1 -21 1620.39  183.16
   2  -1 -21 1477.48  273.10
   2  -1 -21 1889.43  272.18
  -2   1  22  297.18  208.35
  -2   1  22  473.24  169.01
  -2  -1  22  994.09  232.18
   2   1 -22  244.14  159.05
   2   1 -22  850.61  153.40
   2   1 -22  742.98  245.52
  -2  -1  22  331.30  197.95
   2  -1 -22   82.56  137.67
   2  -1 -22  673.67  221.62
   2   1 -23  245.71  154.44
   2   1 -23  348.20  232.01
  -2   1  23   15.26  196.66
  -2   1  23  363.05  163.99
  -2  -1  23  243.90  204.13
  -2  -1  23  288.67  226.29
   2  -1 -23  168.84  123.35
   2  -1 -23  167.77  233.78
   2  -1 -23   57.89  207.89
   2   1 -24   63.72  179.23
   2   1 -24  285.55  203.08
   2   1 -24   59.52  207.46
  -2   1  24  183.76  189.84
  -2   1  24   69.02  168.27
  -2  -1  24  -72.98  169.01
  -2  -1  24  273.41  229.51
   2  -1 -24  117.35  105.79
   2  -1 -24   47.81  214.60
   2  -1 -24  338.55  187.90
   2   1 -25  577.00  154.64
   2   1 -25  399.50  246.16
  -2   1  25  350.02  230.05
  -2   1  25  348.91  171.90
  -2  -1  25  235.38  151.51
  -2  -1  25  103.29  258.33
   2  -1 -25  -93.32  223.03
   2  -1 -25  499.77  184.62
   2   2  -1 2043.89  185.81
   2   2  -1 1933.89  267.05
  -2   2   1 2708.29  291.47
  -2  -2   1 1920.69  169.80
  -2  -2   1 1668.81  194.16
  -2  -2   1 2144.47  356.54
  -2  -2   1 2291.56  243.96
  -2  -2   1 1669.12  276.33
  -2  -2   1 2173.00  220.03
   2  -2  -1 2684.13  266.89
   2  -2  -1 1789.68  230.54
   2  -2  -1 2530.94  153.76
   2  -2  -1 2028.47  227.50
   2  -2  -1 1621.83  229.19
   2  -2  -1 2176.54  108.44
  -2   2   1 2387.58  223.99
   2   2  -2 3656.74  355.56
   2   2  -2 3370.85  495.48
  -2   2   2 4612.28  287.74
  -2   2   2 4883.44  353.94
  -2   2   2 4160.63  223.62
  -2  -2   2 4884.69  276.34
  -2  -2   2 4868.00  272.10
  -2  -2   2 5210.38  451.75
  -2  -2   2 4196.32  389.35
   2  -2  -2 3784.81  421.74
   2  -2  -2 4801.21  363.53
   2  -2  -2 4542.76  372.12
   2  -2  -2 4931.92  251.38
   2  -2  -2 5406.35  366.55
   2  -2  -2 4342.77  181.55
   2   2  -3  -50.95  117.43
   2   2  -3  142.97  120.40
   2   2  -3  -88.34  117.07
  -2   2   3 -268.77  118.46
  -2   2   3  -28.89  119.05
  -2   2   3  -17.63  118.40
  -2   2   3   44.48  116.60
  -2  -2   3  -46.16  120.43
  -2  -2   3   20.55  117.68
  -2  -2   3   41.37  116.90
   2  -2  -3 -295.09  120.54
   2  -2  -3 -288.29  120.20
   2  -2  -3 -135.06  117.56
   2  -2  -3  -30.68  116.32
   2   2  -4 1599.84  219.66
   2   2  -4 1835.49  253.59
  -2   2   4 1408.35  162.16
  -2   2   4 1707.35  200.97
  -2   2   4 1222.29  124.59
  -2  -2   4 1306.97  288.47
  -2  -2   4 1411.09  229.17
   2  -2  -4 1429.16  235.06
   2  -2  -4 1824.45  196.06
   2  -2  -4 1711.02  153.54
   2  -2  -4 1250.18  107.69
   2   2  -5  861.88   97.45
   2   2  -5  623.94  128.18
  -2   2   5  688.55  152.56
  -2   2   5  698.24  144.02
  -2  -2   5  759.67  126.27
  -2  -2   5  828.55  220.90
  -2  -2   5  834.20  203.75
  -2  -2   5  816.37  190.98
   2  -2  -5  504.53  239.78
   2  -2  -5  493.72  120.06
   2  -2  -5  680.46  121.31
   2  -2  -5  551.13   90.80
   2  -2  -5  325.40  236.19
   2  -2  -5  648.89  155.27
   2   2  -6  -51.80   92.68
   2   2  -6  -92.46   90.83
  -2   2   6 -199.74   90.57
  -2   2   6 -189.30   90.48
  -2  -2   6  -39.54   88.90
  -2  -2   6 -206.77   90.65
  -2  -2   6   76.34   90.74
   2  -2  -6 -157.25   90.99
   2  -2  -6  -21.75   91.84
   2  -2  -6  -23.09   90.17
   2  -2  -6 -146.29   92.71
   2   2  -7  265.28   75.49
   2   2  -7  221.43   99.47
   2   2  -7  286.02  140.09
  -2   2   7   92.50  142.05
  -2   2   7  172.62   90.59
  -2   2   7  140.54  110.50
  -2  -2   7  162.66  139.14
  -2  -2   7  212.64  217.14
   2  -2  -7  -18.51  150.31
   2  -2  -7  259.17  224.07
   2  -2  -7   92.03   97.77
   2  -2  -7  283.79   97.91
   2  -2  -7  136.51   84.45
   2  -2  -7   78.12   98.07
  -2   2   7   47.76  150.12
   2   2  -8 4235.24  306.29
   2   2  -8 3272.15  314.94
   2   2  -8 5074.07  315.04
  -2   2   8 4290.63  272.58
  -2   2   8 4999.97  298.73
  -2   2   8 3878.86  292.17
  -2   2   8 3700.78  323.49
  -2  -2   8 4286.94  380.46
  -2  -2   8 4919.38  552.79
   2  -2  -8 3204.74  302.28
   2  -2  -8 5069.42  498.15
   2  -2  -8 3225.05  273.99
   2  -2  -8 3928.00  271.35
   2   2  -8 4332.99  266.35
   2   2  -9  703.88  129.59
  -2   2   9  851.51  161.25
   2  -2  -9  721.94  279.48
   2   2  -9  578.59  161.84
   2   2  -9  775.04  153.02
  -2   2   9  735.27  145.80
  -2   2   9  714.50  141.01
  -2  -2   9  580.62  161.91
  -2  -2   9  652.36   80.93
  -2  -2   9  577.62  215.30
   2  -2  -9  196.65  149.85
   2  -2  -9  431.68  121.53
   2   2 -10 3525.05  223.39
   2   2 -10 3747.15  244.13
   2   2 -10 3201.46  329.37
  -2   2  10 3418.36  258.52
  -2   2  10 3920.52  287.38
  -2   2  10 3071.19  265.16
  -2  -2  10 3125.20  316.80
   2  -2 -10 3210.56  279.31
   2  -2 -10 3438.56  240.43
   2  -2 -10 3454.94  450.67
  -2   2  10 3170.95  275.01
  -2  -2  10 3344.27  466.42
   2   2 -11  151.03  135.13
   2   2 -11  -97.93  140.13
   2   2 -11   36.69  137.41
   2   2 -11 -118.33  134.25
  -2   2  11  -79.96  137.39
  -2   2  11   98.59  134.51
  -2  -2  11  -22.04  137.86
  -2  -2  11  -28.71  137.07
   2  -2 -11 -112.17  134.96
   2  -2 -11 -191.75  135.47
   2  -2 -11  -59.13  136.17
   2  -2 -11   63.16  135.81
   2   2 -12  573.45  163.66
   2   2 -12  274.04   98.34
  -2   2  12  388.78  139.64
  -2   2  12  433.07  168.98
  -2   2  12  158.83  116.99
  -2  -2  12  192.78  214.04
   2  -2 -12  233.22  127.28
   2  -2 -12  395.14  212.08
   2  -2 -12  352.96   92.02
   2  -2 -12  172.28  123.18
   2   2 -12  672.71  113.00
   2   2 -13 3669.44  271.95
   2   2 -13 4074.83  335.58
  -2  -2  13 2876.81  233.42
  -2  -2  13 2266.95  483.13
   2  -2 -13 3612.55  327.72
   2  -2 -13 3603.00  479.19
   2  -2 -13 2735.55  233.29
   2   2 -13 4086.74  294.97
  -2   2  13 2912.57  220.27
  -2   2  13 4097.30  319.34
   2   2 -13 2493.44  245.71
  -2   2  13 2418.91  281.67
   2  -2 -13 3173.30  266.33
   2   2 -14  297.88  142.10
   2   2 -14 -205.23  152.44
  -2   2  14   45.38  104.24
  -2   2  14  232.64  195.32
  -2   2  14  136.65  106.74
  -2  -2  14  189.46  121.53
  -2  -2  14  274.30  143.37
   2  -2 -14  367.06  249.40
   2   2 -14   -2.33   89.46
   2   2 -14  -28.69   98.78
   2  -2 -14  145.20  139.78
  -2  -2  14  -20.08  242.55
   2   2 -15  411.79  154.86
   2   2 -15  284.87  102.55
   2   2 -15  248.95   92.58
   2   2 -15  292.65  165.56
  -2   2  15  107.61   99.78
  -2   2  15  520.06  215.84
  -2   2  15  277.37  127.83
  -2  -2  15  227.17  143.60
  -2  -2  15   39.39  240.52
   2  -2 -15  224.79   95.41
   2  -2 -15  344.28  253.38
   2  -2 -15  251.81  128.63
   2   2 -16  271.32  146.90
   2   2 -16  106.40  112.67
   2   2 -16 -133.19  172.00
  -2   2  16   74.14   90.17
  -2   2  16    8.38  201.03
  -2   2  16  108.90  117.01
  -2  -2  16   71.56  237.52
   2  -2 -16   81.66   92.76
   2  -2 -16 -261.78  228.82
   2  -2 -16  -38.42  129.97
   2   2 -17  779.88  175.36
   2   2 -17  941.04  159.83
   2   2 -17  776.20  221.54
  -2   2  17  975.49  226.11
  -2   2  17  550.95  158.73
  -2  -2  17  776.78  173.71
  -2  -2  17  459.56  269.50
   2  -2 -17  487.49  114.61
   2  -2 -17  597.00  271.76
   2  -2 -17  800.41  174.85
   2   2 -18 -205.58  156.03
   2   2 -18  211.57  165.61
   2   2 -18   44.59  153.95
  -2  -2  18  -87.29  157.16
  -2  -2  18  -76.89  156.18
   2  -2 -18 -164.56  154.60
   2  -2 -18  -73.01  157.75
   2  -2 -18   75.85  158.13
  -2   2  18   55.86  157.73
   2   2 -19  -19.68  151.89
   2   2 -19   44.48  161.32
   2   2 -19  -18.35  149.93
  -2   2  19  199.93  153.86
  -2  -2  19   51.54  152.63
  -2  -2  19 -386.59  151.81
   2  -2 -19   33.96  153.63
   2  -2 -19   11.54  154.13
   2   2 -20   59.67  138.58
   2   2 -20  -25.79  147.28
   2   2 -20   63.23  136.82
  -2   2  20  145.96  140.64
  -2  -2  20 -131.79  138.92
   2  -2 -20 -103.69  140.17
   2  -2 -20  -22.10  140.79
   2   2 -21  160.15  161.57
   2   2 -21   41.20  130.57
   2   2 -21 -197.21  192.15
  -2   2  21  219.02  196.49
  -2  -2  21  -25.39  160.71
  -2  -2  21 -106.69  254.53
   2  -2 -21    2.10  272.34
   2  -2 -21  105.09  161.31
   2   2 -22  106.35  175.04
  -2   2  22  395.51  215.44
  -2  -2  22   17.61  132.93
  -2  -2  22  110.63  264.33
   2  -2 -22  235.59  262.76
   2  -2 -22  259.69  160.81
   2   2 -22  197.58  141.27
   2   2 -23  695.68  144.51
  -2   2  23  434.35  233.43
  -2  -2  23  262.97  142.50
  -2  -2  23  100.34  246.02
   2  -2 -23  667.57  287.77
   2  -2 -23  252.74  173.51
   2   2 -24  285.88  174.71
   2   2 -24  350.41  156.40
   2   2 -24  564.31  211.17
  -2   2  24   37.68  216.65
  -2  -2  24   69.32  242.34
   2  -2 -24   59.13  259.36
   2  -2 -24   49.56  163.80
  -2  -3   1 -163.86  121.13
   2   3  -1  -77.47  130.23
   2   3  -1   60.02  149.99
   2   3  -1   51.00   91.51
  -2   3   1  225.17  125.05
  -2   3   1   95.51  143.00
  -2  -3   1   61.44   87.97
  -2  -3   1  169.41   67.93
  -2  -3   1 -241.88  172.99
  -2  -3   1  118.50   62.02
   2  -3  -1    0.11   80.30
   2  -3  -1  117.84  106.62
   2  -3  -1  154.77   99.69
   2   3  -2 1366.65  228.68
  -2   3   2 1243.82  233.15
  -2   3   2 1087.83  194.48
  -2  -3   2 1198.77  144.45
  -2  -3   2 1720.77  183.66
  -2  -3   2 1346.92  113.97
  -2  -3   2 1103.23  251.10
  -2  -3   2  918.13  132.02
   2  -3  -2 1022.47  265.33
   2  -3  -2 1148.62  129.45
   2  -3  -2  994.47  145.53
   2   3  -3 3150.72  344.52
   2   3  -3 3838.48  257.41
  -2   3   3 2513.40  350.72
  -2   3   3 3392.97  334.07
  -2   3   3 2871.16  288.10
  -2  -3   3 3634.13  262.21
  -2  -3   3 3161.09  211.95
  -2  -3   3 4264.32  412.42
  -2  -3   3 2907.41  208.65
   2  -3  -3 2499.15  379.90
   2  -3  -3 3309.34  277.68
   2  -3  -3 2644.34  202.28
   2   3  -4  -46.96  112.50
   2   3  -4  103.18  153.95
  -2   3   4  192.98  165.63
  -2   3   4   45.61  103.92
  -2  -3   4   40.22   61.79
  -2  -3   4  222.05  180.26
  -2  -3   4  245.11  119.12
  -2  -3   4  138.43   69.78
   2  -3  -4 -119.01  183.58
   2  -3  -4  -11.72  114.55
   2  -3  -4   42.94  185.38
   2  -3  -4  -26.37   95.39
   2   3  -5  249.07  118.28
  -2  -3   5  250.49  238.09
  -2  -3   5  587.58  103.53
   2  -3  -5  431.10   98.55
   2   3  -5  384.93  138.94
   2   3  -5  227.55   84.98
  -2   3   5  255.42  135.22
  -2   3   5  301.62  145.25
  -2  -3   5  196.46   63.08
  -2  -3   5   -2.57  162.45
   2  -3  -5  362.36  184.97
   2  -3  -5  255.43  104.44
   2  -3  -5  395.25  225.23
   2   3  -6  701.63  151.61
   2   3  -6  488.62   96.91
   2   3  -6  385.38  129.67
   2   3  -6  728.07  132.40
  -2   3   6  570.71  159.81
  -2   3   6  576.55  150.97
  -2   3   6  338.98   65.42
  -2  -3   6  429.67   80.27
  -2  -3   6  456.06  200.35
  -2  -3   6  873.45  256.80
  -2  -3   6  323.08  116.54
   2  -3  -6  521.30  201.05
   2  -3  -6  197.54  103.99
   2  -3  -6  415.17  243.19
   2  -3  -6  463.54  110.74
  -2  -3   7  913.24  287.12
  -2  -3   7  500.21  187.68
  -2  -3   7  643.82   92.28
   2   3  -7  742.92  169.56
   2   3  -7  497.97  148.90
   2   3  -7  544.62  138.02
  -2   3   7  795.76  165.25
  -2   3   7  483.38  148.60
   2  -3  -7  206.32  180.20
   2  -3  -7  452.93   99.84
   2  -3  -7  599.82  237.32
   2  -3  -7  378.96  129.72
   2  -3  -7  719.27  106.56
  -2  -3   7  582.53  139.17
   2   3  -8  774.20  153.74
   2   3  -8 1475.66  145.72
   2   3  -8 1443.34  160.03
  -2   3   8 1227.31  227.73
  -2   3   8 1005.29  160.91
  -2  -3   8 1064.73  215.86
  -2  -3   8 1585.61  347.39
   2  -3  -8  943.37  133.08
   2  -3  -8 1528.81  297.57
   2  -3  -8  819.30  126.33
   2  -3  -8 1366.29  144.85
  -2  -3   8  753.75  112.13
   2   3  -9  345.93  130.93
   2   3  -9  177.26   75.59
   2   3  -9   44.78   96.93
  -2   3   9  368.17  182.79
  -2   3   9  102.96  120.34
  -2   3   9  119.96   83.24
  -2  -3   9   18.29   86.62
  -2  -3   9   14.43  248.41
  -2  -3   9  187.72  126.98
   2  -3  -9 -192.92  161.49
   2  -3  -9 -104.36   92.73
   2  -3  -9  157.06  227.73
   2  -3  -9   96.60   90.33
   2  -3  -9   67.47  101.21
   2   3 -10 -128.81  138.22
   2   3 -10   62.72   83.14
   2   3 -10   90.35  121.38
  -2   3  10   39.27  196.00
  -2   3  10   92.42  101.79
  -2   3  10   94.81   86.97
  -2  -3  10  422.42   90.16
  -2  -3  10  262.31  133.00
  -2  -3  10 -320.54  255.00
   2  -3 -10   70.98   80.09
   2  -3 -10 -120.50  205.28
   2  -3 -10   78.30   94.36
  -2  -3  11   76.96  259.91
   2   3 -11   45.53   68.97
   2   3 -11  -99.69   93.16
   2   3 -11  222.60  133.48
  -2   3  11 -205.05  198.93
  -2  -3  11  189.66   76.47
   2  -3 -11  121.04  143.80
   2  -3 -11    7.01   71.90
   2  -3 -11 -147.74  238.02
   2   3 -12  895.14  118.57
   2   3 -12  778.28  178.38
  -2   3  12 1196.10  230.29
  -2   3  12  660.07  131.88
  -2  -3  12  898.48  125.90
  -2  -3  12  973.36  166.94
  -2  -3  12  729.82  305.94
   2  -3 -12  513.34  267.25
   2   3 -13 1574.61  204.08
   2   3 -13  874.65  131.30
   2   3 -13 1101.04  174.07
  -2   3  13 1265.18  270.33
  -2   3  13  746.33  145.81
  -2  -3  13 1378.06  333.73
   2  -3 -13  717.01  180.24
   2  -3 -13 1169.77  295.33
   2   3 -14  669.99  187.58
   2   3 -14  498.28   95.90
   2   3 -14  759.56  144.22
  -2   3  14  952.64  247.05
  -2   3  14  349.48  137.53
  -2  -3  14  766.73  311.53
   2  -3 -14  597.34  302.80
   2  -3 -14  246.12  129.88
   2   3 -15  115.34  191.31
   2   3 -15   53.09   78.86
   2   3 -15  167.20  142.37
  -2   3  15 -138.34  224.53
  -2   3  15   49.34   93.98
  -2  -3  15   -9.85  153.30
  -2  -3  15   -2.87  295.36
   2  -3 -15  -17.89   77.77
   2  -3 -15  -19.34  290.39
   2  -3 -15    8.04  121.01
   2   3 -16  813.98  270.46
   2   3 -16  399.86  101.36
   2   3 -16  531.54  162.55
  -2   3  16  691.79  261.28
  -2  -3  16  671.40  175.26
  -2  -3  16  386.69  268.39
   2  -3 -16  807.85  298.52
   2  -3 -16  375.47  176.17
   2   3 -17  254.20  192.86
   2   3 -17   85.72   88.29
   2   3 -17  253.84  135.04
  -2   3  17  239.70  296.03
  -2   3  17  212.31  119.82
  -2  -3  17  284.09  273.53
   2  -3 -17  607.25  275.32
   2  -3 -17  155.38  175.05
   2   3 -18  515.95  190.96
   2   3 -18  251.23  155.00
  -2   3  18  277.05  279.71
  -2   3  18  276.00  138.35
  -2  -3  18  133.03  139.41
  -2  -3  18  -52.06  309.95
   2  -3 -18  282.42  234.91
   2  -3 -18  273.94  188.95
   2   3 -19    5.00  181.81
  -2   3  19   87.03  138.54
   2   3 -19  373.90  173.40
  -2   3  19  213.98  271.19
  -2  -3  19   60.49  138.74
  -2  -3  19 -152.99  294.91
   2  -3 -19   81.99  173.74
  -2   3  20  264.86  142.14
  -2   3  20  378.13  256.27
  -2  -3  20   54.56  305.36
   2  -3 -20    9.76  155.09
  -2   3  21  220.04  256.78
   2   3 -21  358.30  192.12
   2   3 -21  225.61  184.61
  -2   3  21   38.83  141.01
  -2  -3  21  -54.78  251.43
   2  -3 -21 -103.48  154.00
   2   3 -22    1.65  187.64
   2   3 -22   65.15  186.00
  -2   3  22  -94.89  190.01
  -2   3  22   34.93  202.46
  -2  -3  22 -264.34  186.34
   2  -3 -22 -162.08  187.27
   2  -3 -22  -20.79  190.08
   2   4  -1 1257.22  195.59
  -2   4   1  744.02  170.74
  -2  -4   1  147.19  217.17
  -2  -4   1  584.49   93.00
  -2  -4   1 1060.82  222.52
   2  -4  -1  756.28  262.73
   2  -4  -1 1001.50  258.38
   2  -4  -1  722.84  187.55
   2   4  -2  -77.88  148.85
   2   4  -2   71.73  166.71
   2   4  -2  131.69   54.74
  -2  -4   2  -31.94  168.06
  -2  -4   2  -16.98   64.34
  -2  -4   2  345.71  203.81
   2  -4  -2  -64.10  247.87
   2  -4  -2   37.90  210.66
   2  -4  -2  102.27  124.31
   2   4  -3  394.26  154.66
   2   4  -3  100.56  183.03
   2   4  -3  141.78   60.54
  -2   4   3  302.17  177.59
  -2  -4   3  257.90  139.02
  -2  -4   3   46.39   74.81
  -2  -4   3  268.15  188.29
  -2  -4   3   96.60   54.32
   2  -4  -3   23.67  230.92
   2  -4  -3 -148.36  227.25
   2  -4  -3  289.81  170.85
   2   4  -4  333.89  168.96
  -2   4   4   81.52  208.51
  -2   4   4  322.93  121.08
  -2  -4   4   63.67   79.86
  -2  -4   4  647.85  193.16
  -2  -4   4  320.08  246.16
   2  -4  -4  321.53  253.02
   2  -4  -4  873.90  208.27
   2   4  -5   61.55  171.41
   2   4  -5   38.09  175.37
  -2   4   5  108.78  176.65
  -2   4   5 -142.59  176.77
  -2  -4   5  -21.55  176.98
  -2  -4   5  -13.24  175.73
  -2  -4   5  -73.12  174.90
   2  -4  -5  -47.77  175.36
   2   4  -6  384.57  195.54
   2   4  -6  -21.56  199.53
  -2   4   6 -144.37  200.99
  -2   4   6  -26.03  200.93
  -2  -4   6   18.78  195.77
  -2  -4   6 -215.01  199.51
  -2  -4   6    7.34  198.70
   2  -4  -6 -206.45  199.42
   2  -4  -6 -486.78  198.60
   2   4  -7  416.73  188.78
   2   4  -7   79.02   69.40
  -2   4   7  323.37  210.18
  -2   4   7  332.04  135.85
  -2  -4   7  150.38   70.55
  -2  -4   7  311.01  181.07
  -2  -4   7  232.11  260.65
   2  -4  -7  272.31  219.22
   2  -4  -7  112.17  258.17
   2   4  -8   -7.69  176.26
   2   4  -8  -64.58   60.40
   2   4  -8    8.91  110.62
  -2   4   8  276.67  208.98
  -2   4   8   77.03   94.98
  -2   4   8   57.85   29.36
  -2  -4   8  -10.58  161.21
  -2  -4   8  324.43  255.42
  -2  -4   8  114.17   71.34
   2  -4  -8 -100.55  235.06
   2   4  -9   53.69   73.97
  -2   4   9   28.55  197.01
  -2   4   9  323.75  123.97
  -2  -4   9  169.85  177.66
  -2  -4   9  242.89  249.47
   2  -4  -9  181.20  222.37
   2   4 -10   65.04  193.16
   2   4 -10  122.52   72.04
   2   4 -10   43.30  114.61
  -2   4  10   68.12  221.10
  -2   4  10 -113.55   90.68
  -2  -4  10  411.69  212.05
   2  -4 -10 -125.54  219.73
   2   4 -11  -93.60  192.67
   2   4 -11    1.74   67.81
  -2   4  11   65.60  203.51
  -2   4  11    1.71   98.71
  -2  -4  11  167.59  162.55
  -2  -4  11  143.90  257.16
   2  -4 -11  -12.69  222.60
   2   4 -12  194.94  181.48
  -2   4  12   -9.66  210.52
  -2   4  12  202.09  108.22
  -2  -4  12 -117.25  150.28
  -2  -4  12 -286.14  340.03
   2  -4 -12  351.00  242.84
   2   4 -13  322.69  212.29
   2   4 -13  191.87   71.88
  -2   4  13  418.54  207.32
  -2   4  13  145.06  100.50
  -2  -4  13  379.26  144.72
  -2  -4  13  418.27  304.60
   2  -4 -13  584.18  236.68
   2  -4 -13  296.11  121.99
  -2   4  14  -65.13  199.02
  -2   4  14   38.86  109.65
  -2  -4  14  200.84  281.66
   2  -4 -14  167.10  261.02
  -2   4  15  117.69  208.40
  -2  -4  15  134.93  313.21
   2  -4 -15 -183.10  286.76
   2   4 -16  184.04  258.36
  -2   4  16  -17.56  175.50
  -2  -4  16 -174.05  300.11
   2  -4 -16  176.48  308.14
   2   4 -17  -63.88  263.01
  -2   4  17  156.34  262.81
  -2  -4  17  124.24  261.14
   2  -4 -17 -278.32  259.76
   2   4 -18 -257.15  221.32
  -2   4  18 -189.56  221.47
   2  -4 -18  280.58  218.51
   2   4 -19  391.56  264.76
  -2   4  19  -16.20  176.74
  -2  -4  19  355.77  265.84
   2  -4 -19   -9.98  211.40
   2   5  -1    6.22  151.86
   2   5  -1 -103.64  155.86
  -2  -5   1 -208.16  154.19
  -2  -5   1 -300.93  152.51
   2  -5  -1  184.88  154.65
   2  -5  -1   -5.22  154.61
   2  -5  -1  101.35  154.93
   2  -5  -1 -119.98  153.81
   2  -5  -2  -78.47  283.27
   2   5  -2  386.63  178.95
  -2  -5   2  743.80  185.66
  -2  -5   2  276.89  212.39
  -2  -5   2  114.74  222.19
   2  -5  -2  236.00  174.90
   2  -5  -2  451.76  258.12
   2  -5  -2  473.71  227.04
   2   5  -3  135.15  184.97
  -2  -5   3  251.35  178.59
  -2  -5   3  621.01  266.76
  -2  -5   3  332.00  217.84
   2  -5  -3  260.96  290.64
   2  -5  -3  681.35  273.84
   2  -5  -3   93.19  211.53
   2   5  -4  289.99  199.75
  -2  -5   4  316.80  180.69
  -2  -5   4  181.29  231.68
  -2  -5   4  409.34  240.84
   2  -5  -4  391.40  311.81
   2  -5  -4  372.57  293.37
   2  -5  -4  646.99  270.23
   2  -5  -4  176.83  198.11
   2   5  -5  935.39  240.30
  -2  -5   5  798.89  199.88
  -2  -5   5  867.31  274.37
  -2  -5   5 1348.03  306.40
   2  -5  -5  742.78  289.56
   2  -5  -5  993.71  278.13
   2  -5  -5  880.81  229.68
   2   5  -6  135.73  215.61
  -2   5   6  240.86  142.41
  -2  -5   6  309.72  217.15
  -2  -5   6  398.56  275.97
   2  -5  -6  568.21  238.21
   2  -5  -6  489.90  281.92
   2   5  -7  580.32  227.39
  -2   5   7   47.81  232.62
  -2   5   7  112.62  135.46
  -2  -5   7  187.37  199.95
  -2  -5   7   29.64  265.89
   2  -5  -7  284.37  265.98
   2   5  -8  184.24  264.92
  -2   5   8   -3.55  231.21
  -2  -5   8   51.91  173.76
   2  -5  -8  213.88  204.38
   2   5  -9 -163.15  238.67
  -2   5   9 -103.11  244.57
  -2  -5   9  231.19  244.84
   2  -5  -9  -13.11  241.00
  -2   5  10 -169.60  227.02
  -2  -5  10  -34.33  227.23
   2  -5 -10 -381.08  224.02
  -2  -5  11 -124.52  295.11
   2  -5 -11 -190.20  291.13
  -2  -5  12  310.87  285.16
   2  -5 -12  378.12  300.38
  -2   5  13  -92.61   93.03
  -2  -5  13  140.98   96.60
   2  -5 -13  287.09   95.55
   2  -5 -14  -49.10  290.56
  -1   0   2  901.20  128.00
   1   0  -2  625.29   87.06
   1   0  -2  368.73   71.56
  -1   0   2  657.25  110.07
  -1   0   2  641.53  119.67
   1   0  -3 1223.69  115.43
   1   0  -3 2035.10  185.76
  -1   0   3 1182.55  148.42
  -1   0   3 1436.91  138.74
   1   0  -3 1890.27  187.83
   1   0  -3 1145.34  123.53
  -1   0   3 1626.90  181.83
  -1   0   3 1525.82  144.05
   1   0  -4  480.77  121.89
  -1   0   4  268.32  136.91
  -1   0   4  253.15  121.59
  -1   0   4  782.95  123.09
   1   0  -4  466.49  124.59
   1   0  -4  211.43   94.55
   1   0  -4  306.44  105.23
   1   0  -4  498.31  129.92
  -1   0   4  523.26  131.07
   1   0  -5 2756.22  191.80
  -1   0   5 2847.05  254.71
   1   0  -5 2722.59  227.40
   1   0  -5 2932.92  270.63
   1   0  -5 2645.33  247.41
   1   0  -5 2871.31  216.21
  -1   0   5 2638.58  237.58
  -1   0   5 2284.89  211.96
  -1   0   5 2655.01  208.67
  -1   0   6 -170.16  123.79
  -1   0   6  192.92  120.83
   1   0  -6   -9.75  101.82
   1   0  -6  134.31  123.00
   1   0  -6  121.06  104.21
   1   0  -6   -0.11  103.69
   1   0  -6  357.88  133.26
  -1   0   6  -55.10  121.49
  -1   0   6  183.95  112.69
  -1   0   6  214.91  133.07
  -1   0   711326.22  535.88
   1   0  -711541.61  486.66
   1   0  -711752.16  509.09
   1   0  -712854.96  599.92
   1   0  -711438.29  458.40
  -1   0   712358.21  591.67
  -1   0   712486.36  609.11
  -1   0   710921.42  558.94
  -1   0   711789.10  581.20
   1   0  -8  -20.69  106.97
   1   0  -8 -133.35  108.57
   1   0  -8 -104.07  105.59
   1   0  -8 -128.26  106.74
   1   0  -8 -388.05  107.67
  -1   0   8 -227.30  106.07
  -1   0   8  -71.91  107.59
  -1   0   8 -354.70  108.95
  -1   0   8   16.62  107.50
   1   0  -919680.70  788.06
   1   0  -922028.66  875.98
   1   0  -921972.52  917.92
  -1   0   921396.63  942.06
  -1   0   922344.12  961.50
  -1   0   918645.31  824.67
  -1   0   919047.32  880.36
  -1   0   920394.68  962.11
   1   0  -919307.14  788.51
   1   0 -10  -84.07  128.49
   1   0 -10 -147.09  125.15
   1   0 -10 -123.91  127.09
   1   0 -10 -273.10  127.47
   1   0 -10   22.94  127.64
  -1   0  10 -182.74  125.84
  -1   0  10 -125.59  127.45
  -1   0  10 -234.28  129.52
  -1   0  10 -244.90  122.37
  -1   0  10  -54.84  127.55
   1   0 -11  251.33  129.04
   1   0 -11  440.58  129.23
   1   0 -11  257.73   84.80
   1   0 -11  460.80  111.49
   1   0 -11  260.46  160.50
  -1   0  11  447.88  119.85
  -1   0  11  378.54  135.68
  -1   0  11  350.51  133.19
  -1   0  11  476.09  128.67
  -1   0  11  305.10  145.39
   1   0 -12 -121.85  119.01
   1   0 -12  -13.93  116.22
   1   0 -12 -120.96  118.78
   1   0 -12  -42.42  119.24
   1   0 -12 -121.03  118.84
  -1   0  12  -56.89  120.57
  -1   0  12  -94.21  114.21
   1   0 -13  993.95  138.62
   1   0 -13 1020.46  132.82
   1   0 -13 1096.88  183.88
  -1   0  13  859.90  161.55
  -1   0  13 1042.36  160.16
   1   0 -14 -136.38  127.20
   1   0 -14   21.00  130.26
  -1   0  14   55.23  132.10
  -1   0  14   71.72  125.98
   1   0 -15  597.45  167.23
  -1   0  15  550.76  156.21
   1   0 -15  589.42  146.33
  -1   0  15  560.75  141.12
   1   0 -16  -21.37  111.41
   1   0 -16 -166.98  136.06
   1   0 -16  -46.46  164.41
  -1   0  16  213.78  143.27
  -1   0  16   47.26  149.52
   1   0 -17   12.26  139.00
  -1   0  17   66.48  130.41
  -1   0  17   91.92  157.85
   1   0 -17  -65.10  123.27
   1   0 -17  113.65  160.10
   1   0 -18   12.12  111.89
   1   0 -18 -361.15  113.05
  -1   0  18  155.74  114.29
  -1   0  18   53.08  110.44
   1   0 -19  -23.91  128.40
  -1   0  19 -307.06  131.13
  -1   0  19  220.72  127.26
   1   0 -19 -193.93  129.70
   1   0 -20   60.74  124.47
   1   0 -20 -247.79  127.40
  -1   0  20  105.64  128.72
  -1   0  20 -107.46  125.31
   1   0 -20 -136.44  126.17
   1   0 -21  601.08  208.66
   1   0 -21 1048.69  233.98
  -1   0  21 1070.44  182.06
  -1   0  21  776.15  206.58
   1   0 -22 -115.17  212.32
  -1   0  22   50.91  178.26
   1   0 -22  -21.33  155.37
   1   0 -22  136.44  214.67
  -1   0  22  200.34  182.61
   1   0 -23  520.40  163.17
   1   0 -23  568.22  191.20
   1   0 -23  381.22  211.51
  -1   0  23  538.37  210.73
  -1   0  23  250.11  221.18
   1   0 -24 -173.45  115.65
   1   0 -24 -176.84  114.54
   1   0 -24  -71.67  116.47
  -1   0  24  -65.64  117.21
  -1   0  24 -217.38  115.82
   1   0 -25  -37.89  132.24
   1   0 -25  247.82  208.18
  -1   0  25 -144.25  175.43
   1   0 -25  -19.92  200.41
  -1   0  25  168.64  217.96
   1   1  -1 8137.87  451.24
   1   1  -1 8725.49  481.36
   1   1  -1 9184.04  442.26
  -1   1   1 7908.95  561.10
  -1   1   1 7105.01  398.63
  -1   1   1 7269.36  435.38
  -1  -1   1 7809.60  396.84
  -1  -1   1 7948.97  585.87
  -1  -1   1 8036.54  553.92
  -1  -1   1 8821.31  424.37
   1  -1  -1 8815.09  453.51
   1  -1  -1 7806.70  519.81
   1  -1  -1 7708.41  328.38
   1  -1  -1 8418.75  445.68
   1   1  -2 5712.11  275.45
   1   1  -2 5013.18  376.92
   1   1  -2 5702.91  415.79
  -1   1   2 5691.43  361.72
  -1   1   2 5044.00  244.24
  -1   1   2 4935.27  320.60
  -1  -1   2 5260.07  295.96
  -1  -1   2 5807.08  436.69
  -1  -1   2 6067.28  446.68
   1  -1  -2 6107.66  391.66
   1  -1  -2 4638.52  312.15
   1  -1  -2 6244.36  434.52
   1  -1  -2 5297.86  270.11
   1  -1  -2 6191.48  312.51
   1   1  -3 3972.08  224.11
   1   1  -3 3146.11  343.81
  -1   1   3 4697.40  294.76
  -1   1   3 4035.28  242.62
  -1   1   3 4274.84  259.88
  -1  -1   3 4293.21  291.58
  -1  -1   3 4178.22  216.35
  -1  -1   3 5088.80  406.52
  -1  -1   3 4955.47  438.88
  -1  -1   3 4706.31  364.03
   1  -1  -3 4841.75  347.48
   1  -1  -3 4288.38  450.57
   1  -1  -3 4824.68  331.13
   1  -1  -3 4822.00  269.54
   1  -1  -3 4785.49  308.38
   1   1  -4 -142.25  116.71
   1   1  -4  -93.82  117.17
  -1   1   4 -180.88  117.80
  -1   1   4 -216.74  118.35
  -1   1   4  -95.61  115.22
  -1   1   4   46.33  114.39
  -1  -1   4 -135.23  117.17
  -1  -1   4 -255.34  115.65
  -1  -1   4  -64.58  117.26
  -1  -1   4    0.00  117.30
  -1  -1   4   -6.00  116.12
   1  -1  -4 -356.59  114.60
   1  -1  -4  -68.65  117.63
   1  -1  -4 -107.56  115.02
   1  -1  -4 -183.68  115.45
   1  -1  -4  -88.29  118.02
   1   1  -5  958.09  132.67
   1   1  -5  739.60  100.48
   1   1  -5  652.83  131.87
   1   1  -5 1068.19  136.49
   1   1  -5  688.09  139.89
  -1   1   5  675.19  173.48
  -1   1   5  638.98  219.00
  -1   1   5  810.81  139.45
  -1   1   5  847.78  121.17
  -1  -1   5  805.51  142.28
  -1  -1   5  723.58  130.86
  -1  -1   5  770.93  193.21
   1  -1  -5  757.81  154.67
   1  -1  -5 1199.78  232.70
   1  -1  -5  943.72  152.47
   1  -1  -5  811.83  125.91
   1  -1  -5  612.52  123.73
   1   1  -6 8907.91  468.66
   1   1  -610016.55  531.95
   1   1  -611181.13  616.49
   1   1  -6 9740.25  459.87
  -1   1   6 9768.96  498.89
  -1   1   610043.96  605.91
  -1   1   6 9857.41  439.23
  -1   1   6 9851.51  559.04
  -1   1   6 8983.32  497.77
  -1  -1   6 8980.76  548.31
  -1  -1   6 9567.48  407.05
  -1  -1   610717.99  553.71
  -1  -1   611239.77  807.96
  -1  -1   611153.60  562.19
   1  -1  -612461.74  639.51
   1  -1  -612578.92  777.29
   1  -1  -610995.41  496.37
   1  -1  -610222.57  553.80
   1   1  -7 1388.04  168.25
   1   1  -7 1592.58  166.15
   1   1  -7 1942.51  188.30
   1   1  -7 1484.98  195.25
   1   1  -7 1719.78  165.40
  -1   1   7 1312.64  193.93
  -1   1   7 1483.31  242.02
  -1   1   7 1732.68  177.83
  -1   1   7 2155.26  222.91
  -1   1   7 1415.02  183.68
  -1  -1   7 1477.63  154.07
  -1  -1   7 1533.43  147.96
  -1  -1   7 1025.14  174.01
  -1  -1   7 1270.42  249.54
  -1  -1   7 1995.86  233.15
   1  -1  -7 1573.53  214.24
   1  -1  -7 1727.04  219.00
   1  -1  -7 1487.12  147.33
   1  -1  -7 1428.78  166.29
   1  -1  -7 1823.31  177.53
   1   1  -8  892.19  168.96
   1   1  -8  963.25  119.92
   1   1  -8  697.04  148.88
   1   1  -8  722.61  139.57
  -1   1   8  534.76  132.16
  -1   1   8 1053.77  192.73
  -1   1   8  594.04  161.76
  -1   1   8  821.98  144.68
  -1   1   8  631.79  135.97
  -1  -1   8  615.12  121.57
  -1  -1   8  372.07  123.71
  -1  -1   8  767.29  209.02
   1  -1  -8  843.08  160.78
   1  -1  -8  666.76  166.24
   1  -1  -8  772.21  143.02
   1  -1  -8  747.00  142.18
   1  -1  -8  769.87  148.95
   1   1  -9   29.71   78.05
   1   1  -9  180.27   87.58
   1   1  -9  -69.60  124.55
  -1   1   9   18.73  113.76
  -1   1   9   69.21  154.39
  -1   1   9  -28.49  161.68
  -1   1   9  -20.40  115.22
  -1  -1   9  197.41  108.88
  -1  -1   9 -170.92  101.81
  -1  -1   9  -20.41  172.74
   1  -1  -9 -139.99  100.64
   1  -1  -9  -90.40  183.01
   1  -1  -9   39.51  101.79
   1  -1  -9   18.96   70.70
   1   1 -10 5435.78  366.92
   1   1 -10 5858.29  355.63
   1   1 -10 5521.66  339.06
   1   1 -10 5062.44  417.67
   1   1 -10 5706.99  392.87
  -1   1  10 4005.84  398.21
  -1   1  10 5242.54  324.45
  -1   1  10 5611.83  392.85
  -1   1  10 5023.94  338.85
  -1  -1  10 5913.02  319.39
  -1  -1  10 4410.60  376.75
  -1  -1  10 5181.93  570.77
  -1  -1  10 5857.82  401.57
   1  -1 -10 6016.13  324.59
   1  -1 -10 5495.78  517.95
   1  -1 -10 4813.90  355.52
   1  -1 -10 4457.33  275.92
   1  -1 -10 6017.89  363.82
   1   1 -11  173.54  128.62
   1   1 -11 -171.45  124.38
   1   1 -11   44.19   74.08
   1   1 -11  -23.63  143.55
  -1   1  11   77.91  168.65
  -1   1  11   49.58  140.46
  -1   1  11   35.77  107.86
  -1  -1  11  243.97  105.99
  -1  -1  11  138.74   94.83
  -1  -1  11 -160.49  108.11
  -1  -1  11   68.84  157.80
   1  -1 -11   57.48   91.86
   1  -1 -11  139.47  169.92
   1  -1 -11    0.00   84.22
   1  -1 -11 -208.36  153.92
   1   1 -12 1550.17  188.75
   1   1 -12 1723.80  188.89
   1   1 -12 1614.56  125.54
   1   1 -12 1638.10  194.26
  -1   1  12 1556.22  196.53
  -1   1  12 1819.06  220.71
  -1  -1  12 1864.33  181.11
  -1  -1  12 1763.33  161.72
  -1  -1  12 1450.03  272.13
   1  -1 -12 1601.95  172.87
   1  -1 -12 1673.55  251.37
   1  -1 -12 1775.59  212.44
   1   1 -13  -86.02  135.55
   1   1 -13 -122.53  136.19
   1   1 -13  -69.49  130.25
   1   1 -13  -21.51  134.41
  -1   1  13   19.27  138.56
  -1   1  13 -147.04  136.05
  -1   1  13 -176.63  132.67
  -1  -1  13 -103.69  137.78
  -1  -1  13 -193.94  134.86
   1  -1 -13  -38.10  136.21
  -1   1  14 3260.16  333.17
   1   1 -14 3662.22  237.88
   1   1 -14 3820.96  279.27
   1   1 -14 3214.95  215.03
   1   1 -14 3442.87  243.96
  -1   1  14 2573.71  268.94
  -1   1  14 3417.96  263.55
  -1  -1  14 3367.43  268.38
  -1  -1  14 2511.67  425.37
   1  -1 -14 3009.60  380.37
   1  -1 -14 3331.37  274.18
   1   1 -15  476.74  140.31
   1   1 -15  409.80  127.39
   1   1 -15  413.46   82.51
   1   1 -15  598.10  153.01
  -1   1  15  242.27  121.62
  -1   1  15  389.72  169.40
  -1   1  15  480.74  161.04
  -1  -1  15  359.89  126.58
  -1  -1  15  303.75  190.96
   1  -1 -15  347.90  112.58
   1  -1 -15  568.67  200.72
   1  -1 -15  208.24  149.71
   1   1 -16 1311.82  173.38
   1   1 -16 1412.00  188.00
   1   1 -16 1312.02  188.34
  -1   1  16  683.37  155.18
  -1   1  16 1406.70  193.34
  -1   1  16 1038.95  200.09
  -1  -1  16 1127.25  156.53
  -1  -1  16 1122.56  224.64
   1  -1 -16 1155.96  234.13
   1  -1 -16 1241.69  174.09
   1   1 -17  788.72  136.27
   1   1 -17  816.70  178.06
   1   1 -17  732.37  179.96
  -1   1  17  474.11  125.64
  -1   1  17  561.97  174.84
  -1   1  17  550.13  168.51
  -1  -1  17  608.86  150.53
   1  -1 -17  394.08  100.61
   1  -1 -17  402.10  225.92
   1  -1 -17  421.20  167.03
   1  -1 -18  206.98  106.15
   1   1 -18  -35.51  133.87
   1   1 -18   40.79  136.28
   1   1 -18   43.87  178.73
  -1   1  18   81.51  172.43
  -1   1  18   32.21  165.68
  -1  -1  18  311.94  141.56
  -1  -1  18   75.16  180.45
   1  -1 -18  107.22  198.04
   1  -1 -18  310.55  163.25
   1   1 -19   34.61  142.37
   1   1 -19  173.49  157.50
   1   1 -19 -122.81  172.09
  -1   1  19   80.02  172.13
  -1   1  19  -73.43  149.41
  -1  -1  19  134.94  143.19
  -1  -1  19 -105.05  197.14
   1  -1 -19    6.27  107.59
   1  -1 -19  175.54  189.00
   1  -1 -19  176.13  173.82
   1   1 -20  112.79  147.38
   1   1 -20   -8.44  152.86
   1   1 -20  109.69  194.69
  -1   1  20 -119.44  180.88
  -1   1  20   63.67  170.06
  -1  -1  20  108.74  151.82
  -1  -1  20   61.34  207.40
   1  -1 -20  140.16  116.45
   1  -1 -20  276.48  190.16
   1   1 -21  827.31  215.09
   1   1 -21 1127.84  169.73
   1   1 -21 1209.32  218.63
  -1   1  21 1203.13  223.75
  -1   1  21  800.57  195.64
  -1  -1  21 1101.18  191.22
  -1  -1  21 1069.45  227.41
   1  -1 -21  871.55  150.40
   1  -1 -21  887.58  223.28
   1  -1 -21  981.71  249.10
   1   1 -22  109.63  153.41
   1   1 -22  206.69  205.94
  -1   1  22  295.18  187.60
  -1   1  22  186.52  159.34
  -1  -1  22  122.63  158.78
  -1  -1  22  173.78  230.34
   1  -1 -22  238.26  208.41
   1  -1 -22  248.18  172.77
   1   1 -23   82.75  169.12
   1   1 -23  550.91  221.91
  -1   1  23  438.78  210.77
  -1   1  23  209.21  173.80
  -1  -1  23  148.42  164.78
  -1  -1  23  136.86  240.62
   1  -1 -23   91.37  109.41
   1  -1 -23  397.74  225.70
   1   1 -24  792.60  219.77
   1   1 -24 1115.23  206.16
   1   1 -24 1028.57  239.91
  -1   1  24  716.12  240.00
  -1   1  24  689.35  185.97
  -1  -1  24  624.80  172.82
  -1  -1  24 1301.27  242.33
   1   1 -25 -161.97  171.30
   1   1 -25 -411.75  173.48
   1   1 -25   93.24  170.99
  -1   1  25  -60.27  174.93
  -1   1  25 -144.33  168.07
  -1  -1  25  108.28  172.89
   1  -1 -25   66.42  174.50
   1   2  -1  633.82  167.40
   1   2  -1  823.03  121.00
  -1   2   1  778.23  173.06
  -1   2   1  745.98  147.81
  -1   2   1  801.33  161.45
  -1  -2   1  721.41  123.66
  -1  -2   1  841.66  131.18
  -1  -2   1  508.76  173.53
  -1  -2   1  854.63  151.72
  -1  -2   1  746.28  162.34
   1  -2  -1  899.11  147.60
   1  -2  -1  854.26  125.15
   1  -2  -1  812.56  155.19
  -1   2   1  629.06  169.47
   1   2  -2  591.92  117.73
   1   2  -2  587.79  128.26
   1   2  -2  602.39  159.16
   1   2  -2  620.10  109.27
  -1   2   2  758.09  172.15
  -1   2   2  355.89  169.80
  -1   2   2  635.61  177.42
  -1  -2   2  722.96  134.68
  -1  -2   2  919.76  108.31
   1  -2  -2  442.31  126.70
   1  -2  -2  549.83  114.51
   1  -2  -2  503.62  107.13
   1  -2  -2  546.94  124.56
  -1  -2   2  401.87  195.69
  -1  -2   2  358.78  137.13
  -1  -2   2  594.85  104.85
  -1  -2   2  456.86  132.34
   1   2  -3 1822.21  190.95
   1   2  -3 1844.83  236.88
   1   2  -3 2359.85  298.94
   1   2  -3 2228.07  182.34
  -1   2   3 2469.81  244.15
  -1  -2   3 2523.98  212.76
  -1  -2   3 2563.33  307.00
   1  -2  -3 2222.14  274.94
   1  -2  -3 2027.58  219.22
   1  -2  -3 2487.69  337.38
   1  -2  -3 2478.95  288.60
   1  -2  -3 2401.90  197.41
   1  -2  -3 2758.99  226.75
  -1  -2   3 2812.43  206.61
  -1  -2   3 2673.44  306.78
  -1   2   3 2413.24  292.35
   1   2  -4 1856.26  199.27
   1   2  -4 2210.93  190.55
   1   2  -4 1893.22  210.97
   1   2  -4 1995.69  160.26
  -1   2   4 2147.40  211.60
  -1   2   4 1895.49  224.64
  -1  -2   4 2307.37  184.02
  -1  -2   4 1842.07  210.20
  -1  -2   4 2195.49  292.95
  -1  -2   4 1965.65  268.79
  -1  -2   4 1963.42  256.13
   1  -2  -4 1538.56  263.79
   1  -2  -4 1888.01  170.36
   1  -2  -4 2153.31  285.66
   1  -2  -4 1796.51  209.51
   1  -2  -4 1922.16  168.00
   1  -2  -4 1947.96  226.44
   1   2  -5  155.36  111.66
   1   2  -5  215.41  115.48
   1   2  -5 -247.88  124.96
  -1   2   5   65.07  114.89
  -1   2   5   -6.35  106.34
  -1  -2   5  289.10  116.12
  -1  -2   5 -120.82  151.30
  -1  -2   5  309.10  155.88
  -1  -2   5   90.48  115.92
  -1  -2   5   55.40  105.11
   1  -2  -5 -185.07  191.07
   1  -2  -5   67.58   91.65
   1  -2  -5   46.99  230.24
   1  -2  -5  219.71  107.43
   1  -2  -5   65.85   96.06
   1  -2  -5   22.76   77.04
   1  -2  -5   -8.45   79.48
   1   2  -6  346.51  122.48
   1   2  -6  606.61   88.44
   1   2  -6  347.66  112.21
   1   2  -6  265.95  127.57
  -1   2   6  436.30  127.51
  -1   2   6  487.54  120.52
  -1  -2   6  598.78  123.62
  -1  -2   6  449.82  108.79
  -1  -2   6  315.50  131.49
  -1  -2   6  953.72  260.94
  -1  -2   6  388.92  112.07
   1  -2  -6  230.10  171.16
   1  -2  -6  570.37   94.40
   1  -2  -6  192.11  232.10
   1  -2  -6  286.04  111.53
   1  -2  -6  548.56  107.87
   1  -2  -6  610.54   99.83
   1   2  -7  821.27  149.15
   1   2  -7  572.37  122.91
  -1   2   7  623.91  157.99
  -1   2   7  629.81  114.93
  -1  -2   7  633.38  165.50
  -1  -2   7  735.85  255.30
   1  -2  -7  430.42  171.81
   1  -2  -7  675.63  115.23
   1  -2  -7  602.66  126.50
   1   2  -7  612.91  126.08
  -1   2   7  651.88  155.37
  -1  -2   7  756.02  139.61
   1  -2  -7 1028.22  267.12
   1   2  -8  306.51  133.49
   1   2  -8  207.65   96.68
  -1   2   8  445.17  174.98
  -1   2   8  345.45  128.11
  -1   2   8  204.97   97.09
  -1  -2   8  439.39  119.74
  -1  -2   8  438.08  219.34
   1  -2  -8  438.77  251.24
   1  -2  -8  289.28  111.21
   1   2  -9 1412.48  171.32
   1   2  -9 1550.67  189.08
  -1   2   9 1091.75  140.27
  -1   2   9 1109.47  190.36
  -1  -2   9  932.65  287.45
   1  -2  -9  643.19  122.84
   1  -2  -9 1315.53  143.54
   1   2  -9 1197.72  160.14
   1   2  -9 1069.99  160.59
  -1   2   9 1541.16  197.68
  -1  -2   9 1143.73  137.67
  -1  -2   9 1207.45  165.55
   1  -2  -9 1411.41  275.26
   1   2 -10  170.56  141.81
   1   2 -10   95.67  109.01
   1   2 -10  224.79  147.47
  -1   2  10  -19.61  104.15
  -1   2  10  -46.07  165.97
  -1   2  10   26.15  117.06
  -1   2  10  179.12   88.14
  -1  -2  10  231.19   78.43
  -1  -2  10  -41.32   93.26
  -1  -2  10   37.74  168.29
  -1  -2  10   76.39  113.55
   1  -2 -10  -87.10  185.40
   1  -2 -10  190.75   98.90
   1   2 -11  -54.30  130.49
   1   2 -11  -40.69  134.53
   1   2 -11  -61.12  133.11
   1   2 -11   77.01  129.29
  -1   2  11  140.65  131.78
  -1   2  11   24.65  129.47
  -1   2  11  -21.71  134.93
  -1   2  11   66.19  130.52
  -1  -2  11 -105.16  131.68
  -1  -2  11 -173.42  131.70
   1  -2 -11    0.99  130.22
   1  -2 -11  119.64  130.41
   1  -2 -11  -74.03  129.80
   1   2 -12 2555.83  240.91
   1   2 -12 2163.50  252.59
   1   2 -12 1693.59  192.54
   1   2 -12 2692.52  227.74
  -1   2  12 2209.32  174.65
  -1   2  12 2945.06  296.76
  -1   2  12 1526.82  220.00
  -1  -2  12 2649.94  203.98
  -1  -2  12 2102.78  236.39
  -1  -2  12 1927.84  366.62
   1  -2 -12 2005.33  179.51
   1  -2 -12 1304.03  364.03
   1  -2 -12 1629.39  192.03
   1  -2 -12 2461.31  229.52
   1   2 -13   65.39  159.07
   1   2 -13  168.93   99.10
   1   2 -13  133.16   89.35
   1   2 -13  205.34  147.66
  -1   2  13  101.06  106.95
  -1   2  13  121.77  204.01
  -1  -2  13   34.33  138.00
  -1  -2  13  118.87  204.05
   1  -2 -13   15.93   74.93
   1  -2 -13 -180.81  186.65
   1  -2 -13   41.42  137.89
   1   2 -14  447.95  159.55
   1   2 -14  301.59  106.07
   1   2 -14  124.13   82.81
   1   2 -14  320.92  152.02
  -1   2  14  198.89  105.80
  -1   2  14  302.15  214.46
  -1   2  14  143.90  106.70
  -1  -2  14  315.83  118.77
  -1  -2  14 -207.17  261.77
   1  -2 -14  233.23   73.29
   1  -2 -14  250.42  200.89
   1  -2 -14  295.77  153.52
   1   2 -15  935.58  173.13
   1   2 -15  753.13  133.07
   1   2 -15  355.63   90.66
   1   2 -15  730.07  164.11
  -1   2  15  241.63   95.15
  -1   2  15  560.49  214.99
  -1   2  15  578.10  138.84
  -1  -2  15  971.53  295.09
   1  -2 -15  689.51   87.31
   1  -2 -15  917.26  190.08
   1   2 -16  534.95  162.41
   1   2 -16  440.42  123.26
   1   2 -16  635.63  173.63
  -1   2  16  162.46   86.45
  -1   2  16  354.48  225.82
  -1   2  16  207.42  143.82
  -1  -2  16  -21.52  168.42
  -1  -2  16  518.17  278.85
   1  -2 -16  317.09  190.24
   1  -2 -16  439.11  139.56
   1   2 -17  -66.73  167.77
   1   2 -17   68.49  175.95
   1   2 -17  190.39  165.37
  -1   2  17  -54.81  168.64
  -1  -2  17  -36.44  168.02
  -1   2  17 -113.21  172.59
  -1  -2  17 -226.64  166.44
   1  -2 -17 -248.99  169.03
   1  -2 -17  -10.76  165.85
   1  -2 -17  128.21  167.80
   1   2 -18   51.73  149.82
  -1   2  18   83.93  212.93
   1  -2 -18    8.79  293.05
   1  -2 -18  -90.86  134.57
   1   2 -18   79.34  119.81
   1   2 -18 -144.77  178.01
  -1  -2  18   77.70  200.88
   1  -2 -18   95.87   64.28
   1   2 -19   41.08  112.30
   1  -2 -19  267.96  107.20
   1   2 -19  -48.43  105.73
  -1   2  19 -176.36  108.26
   1  -2 -19   57.44  106.79
   1  -2 -19 -200.40  108.43
   1   2 -20  924.49  130.93
  -1   2  20  683.72  220.34
  -1  -2  20  419.04  147.27
  -1  -2  20  717.36  244.35
   1  -2 -20  609.31  316.77
   1  -2 -20  319.96  205.09
   1   2 -21   23.85  127.10
   1   2 -21   67.36  210.30
  -1   2  21  262.16  207.45
  -1  -2  21   48.42  138.19
  -1  -2  21  -59.89  250.29
   1  -2 -21  186.14  232.02
   1  -2 -21 -318.44  183.34
   1   2 -21  125.96  138.34
   1   2 -22   29.10  174.61
   1   2 -22  293.46  186.71
  -1  -2  22  182.48  143.96
   1  -2 -22  233.48  252.03
   1   2 -22   82.70  134.07
  -1   2  22  115.34  198.50
  -1  -2  22 -191.41  234.71
   1  -2 -22 -123.51  177.08
   1   2 -23  732.59  211.77
  -1   2  23  287.14  225.45
  -1  -2  23  205.02  286.47
   1  -2 -23 -207.32  208.55
   1   2 -23  765.76  185.15
   1   2 -23  654.64  243.56
   1   2 -24 1844.18  244.61
   1   2 -24 1694.94  226.48
  -1   2  24 1355.11  342.20
  -1  -2  24 1997.97  305.40
   1  -2 -24  957.32  241.76
   1  -2 -24  970.14  282.20
   1   3  -1  100.26  140.56
   1   3  -1  -26.27  142.98
  -1   3   1 -174.47  142.85
  -1   3   1  -71.93  142.88
  -1   3   1   91.97  142.78
  -1   3   1 -271.66  143.10
  -1  -3   1    0.65  141.87
  -1  -3   1   40.90  142.65
  -1  -3   1   -9.68  141.46
  -1  -3   1   84.24  141.79
  -1  -3   1   83.69  141.40
  -1  -3   1   87.11  141.32
   1  -3  -1   23.37  141.42
   1   3  -2  947.35  185.74
   1   3  -2  864.77  210.69
  -1   3   2  759.59  177.98
  -1   3   2  546.81  165.10
  -1  -3   2  779.10  133.80
  -1  -3   2  959.29  102.01
  -1  -3   2  992.27  207.11
  -1  -3   2  855.87  150.47
  -1  -3   2  864.55   89.10
   1  -3  -2  655.65  203.73
   1  -3  -2  714.06  141.11
   1  -3  -2  976.41  154.05
   1   3  -3  816.89  185.51
   1   3  -3  626.42  155.04
  -1   3   3  901.38  187.66
  -1   3   3  862.90  175.36
  -1  -3   3  770.89  113.33
  -1  -3   3  844.29  203.25
  -1  -3   3  601.70  135.96
  -1  -3   3  726.74   77.69
   1  -3  -3  543.84  212.37
   1  -3  -3  954.62  226.07
   1  -3  -3  824.40  118.49
   1   3  -4 1267.89  154.24
  -1   3   4 1292.75  190.30
  -1   3   4 1219.79  183.75
  -1  -3   4  871.15  126.44
  -1  -3   4  996.74  227.44
  -1  -3   4 1238.94  156.10
  -1  -3   4 1018.03  230.88
   1  -3  -4  399.12  220.64
   1  -3  -4  710.47  120.67
   1   3  -5 2735.52  254.41
   1   3  -5 3393.54  217.48
  -1   3   5 2818.25  297.53
  -1   3   5 1930.70  265.20
  -1   3   5 2972.18  160.49
  -1  -3   5 2470.33  324.64
  -1  -3   5 2951.71  274.82
  -1  -3   5 3617.25  466.31
   1  -3  -5 2186.12  311.67
   1  -3  -5 2570.54  331.55
   1  -3  -5 2118.97  175.86
   1   3  -6   67.96  136.57
   1   3  -6   40.16  107.28
  -1   3   6   70.40  145.85
  -1   3   6  153.21  114.45
  -1   3   6   71.82   75.40
  -1  -3   6  -16.34   77.40
  -1  -3   6  109.77  148.32
  -1  -3   6   59.39   92.13
  -1  -3   6  118.14  227.78
   1  -3  -6 -145.53  166.53
   1  -3  -6  -10.74   80.91
   1  -3  -6  281.18  201.34
   1  -3  -6  -19.50   79.32
   1   3  -7  883.83  143.97
   1   3  -7  955.58  121.00
  -1   3   7  954.98  178.50
  -1   3   7 1039.16  173.62
  -1   3   7  884.31  134.20
  -1  -3   7  396.90   99.72
  -1  -3   7  603.67  160.45
  -1  -3   7 1296.79  304.41
   1  -3  -7  730.55  122.65
   1  -3  -7 1006.04  261.05
   1  -3  -7  511.05  137.99
   1  -3  -7  913.13  129.15
   1   3  -8  100.93   82.07
   1   3  -8   84.74   80.37
   1   3  -8   81.07   80.74
  -1   3   8 -129.22   80.49
  -1  -3   8    5.58   80.44
   1  -3  -8  -87.25   81.49
   1  -3  -8 -139.15   79.72
   1  -3  -8  -29.05   81.81
   1   3  -9 -133.03  136.09
   1   3  -9   -5.91   72.99
   1   3  -9  110.96   91.41
   1   3  -9 -107.89  102.84
  -1   3   9   30.95  143.70
  -1   3   9  141.37  103.10
  -1   3   9   68.21   89.74
  -1  -3   9  201.67  219.89
   1  -3  -9  -91.86  146.32
   1  -3  -9   44.20  108.59
   1   3 -10  155.48  149.56
   1   3 -10   21.78   55.46
   1   3 -10   16.02   83.86
   1   3 -10  -16.46  102.57
  -1   3  10  147.05  158.86
  -1   3  10   80.06   96.55
  -1  -3  10  155.06  120.52
  -1  -3  10  216.29  245.99
   1  -3 -10   25.34  118.23
   1  -3 -10  141.50  222.73
   1  -3 -10   56.92  125.44
   1   3 -11 1815.87  224.28
   1   3 -11 1449.06  141.09
   1   3 -11  687.82  133.30
   1   3 -11 1646.49  178.73
  -1   3  11 1270.62  240.95
  -1   3  11 1474.75  172.35
  -1   3  11  957.95  150.46
  -1  -3  11 1472.16  185.11
  -1  -3  11 1493.93  352.66
   1  -3 -11 1088.12  134.02
   1  -3 -11 1745.12  320.08
   1  -3 -11  898.01  188.61
   1   3 -12  187.51  154.27
   1   3 -12   -5.96   94.48
   1   3 -12  -18.63   80.34
   1   3 -12    6.68  107.06
  -1   3  12  133.97  173.89
  -1   3  12   83.72  103.79
  -1  -3  12  -31.05   90.63
  -1  -3  12  291.13  256.32
   1  -3 -12  437.48  259.27
   1  -3 -12  195.99  108.61
   1   3 -13  793.34  103.69
   1   3 -13  313.96  113.17
   1   3 -13  826.54  141.81
  -1   3  13  706.26  207.58
  -1   3  13  849.59  146.44
  -1  -3  13  905.02  349.06
   1  -3 -13  644.25  112.67
   1  -3 -13  453.68   56.95
   1  -3 -13  724.95  332.50
   1  -3 -13  802.47  119.83
   1   3 -14  160.64  159.10
   1   3 -14  138.49   93.48
   1   3 -14  106.28  126.75
  -1   3  14   80.34  225.69
  -1   3  14   71.39  102.59
  -1  -3  14  261.30  141.08
  -1  -3  14  -38.30  300.88
   1  -3 -14  242.69  265.82
   1   3 -15  134.91  211.59
   1   3 -15   73.70   93.46
   1   3 -15  118.56  133.57
  -1   3  15  -42.16  235.39
  -1  -3  15   59.10  128.19
  -1  -3  15  242.79  270.59
   1  -3 -15  607.15  254.02
   1  -3 -15  102.94   85.05
   1   3 -16  136.93  227.00
   1   3 -16   41.28  229.16
  -1   3  16 -354.87  225.96
  -1   3  16  116.54  242.52
  -1  -3  16 -222.23  225.19
   1  -3 -16  109.73  225.83
   1   3 -17    2.58  108.86
   1   3 -17  -60.16  152.81
  -1   3  17  146.37  245.47
  -1   3  17   -1.54  121.25
  -1  -3  17  -45.26  123.84
  -1  -3  17  224.96  292.56
   1  -3 -17   97.26  114.55
   1   3 -18 -374.08  213.29
   1   3 -18 -163.84  211.06
  -1   3  18  363.64  213.32
  -1   3  18 -196.32  228.66
  -1  -3  18  146.67  211.05
  -1  -3  18   64.80  210.67
   1  -3 -18  160.51  210.85
   1  -3 -18  163.62  213.05
   1   3 -19  -49.29  148.40
  -1   3  19  -40.62  150.32
  -1   3  19 -242.61  160.83
  -1  -3  19  136.47  147.80
   1  -3 -19  452.38  148.30
   1  -3 -19   31.95  150.14
   1   3 -20 -234.94  203.41
   1   3 -20  106.17  201.53
  -1   3  20  -79.67  204.73
  -1   3  20 -122.31  218.46
  -1  -3  20   44.46  200.54
   1  -3 -20   17.79  201.37
   1  -3 -20   18.93  204.29
   1   3 -21  343.39  194.29
   1   3 -21 -137.76  164.72
  -1   3  21  243.81  177.70
  -1  -3  21  278.01  244.05
   1  -3 -21  282.68  269.71
   1  -3 -21 -111.95  141.66
   1   3 -22   85.92  191.30
   1   3 -22  105.27  155.29
  -1   3  22   69.78  197.98
  -1  -3  22  349.97  274.12
   1  -3 -22   15.17  278.82
   1   4  -1  226.79  173.31
   1   4  -1  488.18  169.57
  -1   4   1  406.09  143.84
  -1  -4   1  385.60  176.80
  -1  -4   1  340.12   94.73
  -1  -4   1  280.24  190.26
   1  -4  -1  190.81  157.89
   1  -4  -1  527.32  199.11
   1  -4  -1  481.27  202.79
  -1  -4   2  160.81  166.67
   1   4  -2  168.72  164.41
  -1   4   2  -95.59  140.89
  -1  -4   2  159.50   92.63
  -1  -4   2  -87.46  170.67
  -1  -4   2  -53.47  151.42
   1  -4  -2  398.65  228.61
   1  -4  -2   27.50  233.99
   1   4  -3  165.29  182.51
  -1   4   3   14.38  127.82
  -1  -4   3  -58.87  133.90
  -1  -4   3  106.03   89.06
  -1  -4   3  183.72  180.23
  -1  -4   3 -306.47  218.40
   1  -4  -3    5.85  264.66
   1   4  -4  275.39  182.57
   1   4  -4  113.27   54.12
  -1   4   4  112.28  210.18
  -1   4   4  258.67  129.25
  -1  -4   4  -62.03  152.47
  -1  -4   4  270.42  211.13
   1  -4  -4  413.76  233.59
   1  -4  -4  292.33  206.72
   1   4  -5  627.84  204.87
   1   4  -5  237.91  109.65
   1   4  -5  244.61   60.45
  -1   4   5  -64.50  215.20
  -1   4   5  209.96  135.37
  -1  -4   5  441.45  176.69
  -1  -4   5  246.31  235.41
   1  -4  -5  377.28  232.84
   1  -4  -5  554.98  234.31
   1   4  -6  -58.32  190.03
   1   4  -6  171.71   81.69
   1   4  -6   47.61   74.88
  -1   4   6  103.16  212.40
  -1   4   6  -73.44  129.04
  -1  -4   6  -98.65  202.14
   1  -4  -6   66.68  196.29
   1  -4  -6  501.37  213.54
   1   4  -7  748.84  185.95
   1   4  -7  251.87   76.07
  -1   4   7  580.97  217.98
  -1   4   7  442.12  141.30
  -1  -4   7  136.66  137.85
  -1  -4   7  535.53  279.09
   1  -4  -7  214.32  194.99
   1   4  -8  202.14  184.94
   1   4  -8   17.21   81.37
  -1   4   8  -21.07  209.01
  -1   4   8   42.28  101.75
  -1   4   8  -11.47   50.18
  -1  -4   8  134.82   61.98
  -1  -4   8 -164.87  150.72
  -1  -4   8  158.42  209.19
  -1  -4   8  -51.60   79.59
   1  -4  -8  -85.32  202.67
   1   4  -9  114.84  180.08
  -1   4   9   48.01  205.90
  -1   4   9  -32.17  120.32
  -1   4   9   43.91   55.89
  -1  -4   9  -10.08  207.78
   1  -4  -9   39.07  211.41
   1   4 -10  520.33  179.36
   1   4 -10  139.34   79.40
   1   4 -10  -27.87   85.68
  -1   4  10 -144.82  204.53
  -1   4  10  217.71  113.03
  -1   4  10    1.43   69.73
  -1  -4  10  308.78  270.44
   1  -4 -10  224.44  188.77
   1   4 -11  343.66  212.39
   1   4 -11   42.65   82.56
   1   4 -11  169.37   87.17
  -1   4  11  204.37  212.61
  -1   4  11  -74.40  127.10
  -1   4  11  164.57  103.28
  -1  -4  11  -38.85  123.26
  -1  -4  11  183.66  288.53
   1  -4 -11  119.30  206.50
   1   4 -12  831.05  210.02
   1   4 -12  577.74  104.61
   1   4 -12  520.61  107.48
  -1   4  12  517.72  234.48
  -1   4  12  188.01  135.60
  -1  -4  12  241.25  119.65
  -1  -4  12  413.45  268.86
   1  -4 -12  707.22  260.68
   1   4 -13   23.41  182.67
   1   4 -13  116.23  103.01
  -1   4  13   38.71  202.44
  -1  -4  13    8.36   95.47
  -1  -4  13   31.97  263.33
   1  -4 -13  -63.59  272.92
   1   4 -14  604.01  215.65
  -1   4  14   91.02  200.80
  -1  -4  14 -181.13  301.45
   1  -4 -14  149.29  297.39
   1   4 -15  399.55  231.82
  -1  -4  15  -80.49  312.23
   1  -4 -15  415.12  291.81
   1   4 -16  178.25  238.52
   1   4 -16  -32.31  100.01
  -1   4  16  -52.05  180.54
  -1   4  16   84.11  120.35
  -1  -4  16  225.93  246.54
   1  -4 -16  248.07  235.28
   1   4 -17  237.08  251.22
   1   4 -17  139.10   70.01
   1   4 -17   65.73   90.66
  -1  -4  17 -181.84  245.15
   1  -4 -17  300.49  246.07
   1   4 -18  804.67  261.76
   1   4 -18   13.01   73.75
  -1   4  18  374.10  202.54
  -1  -4  18  515.39  311.87
   1   4 -19  689.10  222.79
   1   4 -19  193.58   99.89
  -1   4  19  233.10  191.08
  -1  -4  19  394.11  328.96
   1   5  -1  493.24  170.92
  -1  -5   1  276.59  222.39
  -1  -5   1   64.79  217.28
  -1  -5   1  200.58  231.78
   1  -5  -1 -248.05  236.77
   1  -5  -1  239.73  177.31
   1  -5  -1   -6.79  179.11
   1   5  -2   70.17  185.75
  -1  -5   2  -62.10  189.95
  -1  -5   2 -330.59  188.39
  -1  -5   2  -81.08  191.78
   1  -5  -2 -169.92  188.80
   1  -5  -2  -35.22  189.96
   1  -5  -2  -99.98  190.60
   1  -5  -2 -235.74  189.98
   1   5  -3 1486.42  276.68
  -1  -5   3 1742.47  250.67
  -1  -5   3 1529.68  326.41
  -1  -5   3 1507.25  289.66
   1  -5  -3 1537.55  350.82
   1  -5  -3 1229.07  302.10
   1  -5  -3 1895.20  368.72
   1  -5  -3 1160.15  296.87
   1   5  -4 2998.65  346.10
  -1   5   4 1881.84  260.18
  -1  -5   4 2378.77  324.86
  -1  -5   4 2939.15  416.66
  -1  -5   4 2422.23  340.07
   1  -5  -4 2761.90  403.49
   1  -5  -4 3121.03  410.02
   1  -5  -4 2993.82  465.20
   1   5  -5 -176.09  198.04
  -1   5   5   55.09  204.07
  -1  -5   5   47.10  205.49
   1  -5  -5  197.56  202.98
   1  -5  -5 -230.13  201.95
   1  -5  -5 -236.64  204.74
   1   5  -6  386.61  229.28
  -1  -5   6  -51.48  180.91
  -1  -5   6   38.88  212.23
   1  -5  -6 -225.13  275.39
   1   5  -7   -8.07  257.55
  -1  -5   7   64.25  193.18
  -1  -5   7   15.57  232.83
   1  -5  -7  461.77  245.47
   1   5  -8  156.37  239.29
  -1   5   8   85.62  123.81
  -1  -5   8   64.03  143.45
  -1  -5   8  -33.63  164.37
   1  -5  -8  176.15  229.30
   1   5  -9 -277.52  226.15
  -1   5   9   17.29  232.14
  -1  -5   9 -233.99  232.01
   1  -5  -9  -12.88  228.68
   1   5 -10   97.80  239.75
  -1   5  10   82.28  245.06
  -1  -5  10  -28.64  245.00
   1  -5 -10 -430.53  241.69
   1   5 -11  -48.50  239.22
  -1   5  11 -212.04  243.40
  -1   5  11  -30.88  234.80
  -1  -5  11   13.80  243.37
   1   5 -12  -23.07  229.48
  -1   5  12 -130.25  232.40
  -1   5  12   92.87  223.60
  -1  -5  12  -25.66  232.27
   1  -5 -12  -71.94  229.89
  -1   5  13 -132.23  172.50
   1  -5 -13   69.22  310.33
   1   5 -13  326.71  242.84
   1   5 -14   50.84  231.11
   0   0   2 5306.15  232.80
   0   0   2 5003.50  265.78
   0   0  -3  867.33  118.42
   0   0  -3  671.35  103.60
   0   0   3  594.24  122.81
   0   0  -3  947.24  147.42
   0   0   3  855.89  115.54
   0   0  -3  553.54  109.88
   0   0  -3 1090.90  156.16
   0   0   3 1062.21  130.00
   0   0   3  673.27   99.22
   0   0   3  406.20  107.94
   0   0   435553.92 1238.03
   0   0  -434626.37 1262.48
   0   0  -433174.72 1326.50
   0   0  -432946.86 1186.57
   0   0  -437595.45 1246.20
   0   0  -432920.24 1329.50
   0   0   433843.15 1192.81
   0   0   435708.08 1240.71
   0   0   438757.72 1301.39
   0   0   432180.78 1195.50
   0   0   5  -43.94   92.17
   0   0   5 -152.97   91.20
   0   0   5   92.62   87.70
   0   0   5 -345.62   91.23
   0   0  -5 -175.58   92.10
   0   0  -5  -76.91   90.67
   0   0  -5  -46.61   92.23
   0   0  -5 -116.18   89.63
   0   0  -5  -19.93   91.16
   0   0  -6 1451.33  151.16
   0   0   6 1270.62  157.02
   0   0   6 1171.51  159.47
   0   0  -6 1208.41  128.16
   0   0  -6 1486.59  153.00
   0   0  -6 1452.45  189.52
   0   0   6 1291.82  142.62
   0   0   6 1327.26  196.13
   0   0   6 1174.64  182.35
   0   0   7 -221.38  102.37
   0   0   7 -137.18  101.43
   0   0   7 -211.33  102.56
   0   0   7 -108.00   97.83
   0   0   7  -24.75  101.72
   0   0  -7  -93.82  102.38
   0   0  -7 -105.82  100.86
   0   0  -7 -300.41  102.93
   0   0  -7 -151.39  100.26
   0   0  -7 -190.00  101.72
   0   0   8 1814.20  180.91
   0   0   8 1889.32  178.86
   0   0   8 1774.12  180.69
   0   0   8 1769.43  185.41
   0   0   8 1956.32  208.12
   0   0  -8 1437.87  152.58
   0   0  -8 1609.06  170.56
   0   0  -8 1459.20  154.63
   0   0  -8 2084.75  161.01
   0   0  -8 1929.42  187.44
   0   0   9 -255.39   92.79
   0   0  -9 -175.43   91.61
   0   0  -9 -178.54   91.99
   0   0   9  -62.68   93.47
   0   0  -9 -152.40   93.00
   0   0  -9 -237.06   92.79
   0   0   9  -79.74   92.85
   0   0   9  -21.23   88.88
   0   0  10 5354.84  371.70
   0   0  10 4207.28  264.62
   0   0  10 5096.82  257.02
   0   0  10 5152.33  274.40
   0   0 -10 4723.11  307.14
   0   0 -10 5455.06  301.88
   0   0 -10 5263.12  328.91
   0   0 -10 4776.46  333.79
   0   0 -11 -233.16  121.29
   0   0  11   75.27  120.32
   0   0  11 -204.13  122.33
   0   0  11 -131.48  117.15
   0   0 -11 -189.91  119.49
   0   0 -11  -37.20  122.65
   0   0 -11  -44.00  120.99
   0   0 -11  -14.32  121.42
   0   0  12 1746.17  202.84
   0   0  12 2615.56  173.95
   0   0 -12 2081.50  165.09
   0   0 -12 2158.30  206.20
   0   0 -12 2133.10  165.14
   0   0 -12 2373.54  249.31
   0   0  13   24.80  130.19
   0   0  13 -131.89  124.81
   0   0 -13 -219.70  128.72
   0   0 -13   -7.84  126.78
   0   0 -13  -20.32  130.44
   0   0 -13  -40.61  129.26
   0   0  14  198.09  121.25
   0   0  14  -47.09  129.70
   0   0  14  314.89  122.91
   0   0 -14  191.94   99.25
   0   0 -14  443.95  129.83
   0   0 -14  444.25  150.92
   0   0 -15 -245.67  129.75
   0   0  15 -199.35  130.63
   0   0  15 -119.45  125.72
   0   0 -15  -32.45  128.93
   0   0 -15 -212.80  126.94
   0   0  16  597.28  155.83
   0   0  16  616.40  157.22
   0   0 -16  593.40  137.63
   0   0 -16  763.84  141.60
   0   0 -16  934.98  193.37
   0   0  17 -161.00  142.12
   0   0  17   -0.32  137.55
   0   0 -17  -90.31  140.20
   0   0 -17 -106.52  137.92
   0   0 -17  -23.91  141.18
   0   0  18 2568.49  211.46
   0   0  18 2670.87  255.56
   0   0 -18 2865.31  273.01
   0   0 -18 2622.63  301.82
   0   0 -18 3022.96  318.84
   0   0  19   62.61  150.40
   0   0 -19  -57.45  148.48
   0   0 -19   49.85  146.02
   0   0  19 -200.48  146.19
   0   0 -19 -102.66  149.55
   0   0  20  195.23  152.39
   0   0  20  148.99  179.24
   0   0 -20  225.69  120.99
   0   0 -20  424.34  204.61
   0   0 -20  255.11  163.98
   0   0 -21   -7.64  158.15
   0   0 -21  -56.44  190.06
   0   0  21  104.73  157.60
   0   0  21  -35.28  218.90
   0   0  22   -5.51  181.77
   0   0  22  115.19  217.39
   0   0 -22   87.06  159.92
   0   0 -22  204.45  208.98
   0   0 -22  248.56  223.76
   0   0  23   81.09  204.92
   0   0  23 -271.40  201.61
   0   0 -23   14.98  203.35
   0   0 -23  -46.42  200.33
   0   0  24 -109.81  193.56
   0   0 -24   14.66  194.95
   0   0 -24   75.50  192.21
   0   0 -24 -155.68  195.51
   0   0  24  -19.48  196.15
   0   0  25  -90.56  162.88
   0   0  25 -217.11  161.29
   0   0 -25  105.21  162.25
   0   0 -25  329.06  160.13
   0   0 -25 -130.41  162.55
   0  -1   0   81.24   83.47
   0   1   0  136.55   97.96
   0   1   0   67.57   89.53
   0  -1   0   40.20  118.72
   0   1   0  357.01  122.65
   0   1   0  278.91   98.21
   0  -1   0  -63.24   83.85
   0  -1   0  -15.12   67.68
   0   1   1 3235.91  216.86
   0   1   1 3726.95  221.30
   0   1   1 3333.19  301.71
   0   1  -1 2501.52  214.07
   0   1  -1 3822.89  225.38
   0   1  -1 3433.19  263.02
   0  -1  -1 3235.41  291.12
   0  -1  -1 3592.07  259.54
   0  -1  -1 3311.90  215.24
   0  -1  -1 3682.13  296.99
   0  -1   1 2876.22  192.05
   0  -1   1 3974.04  231.29
   0  -1   1 3610.37  235.85
   0  -1   1 3624.23  189.36
   0  -1   1 3006.56  297.56
   0   1   2 1961.33  231.12
   0   1   2 2181.99  192.91
   0   1   2 2484.96  226.68
   0   1   2 1679.90  123.23
   0   1  -2 1333.88  159.28
   0   1  -2 2589.10  193.72
   0   1  -2 2111.08  157.96
   0   1  -2 1456.11  129.28
   0  -1  -2 1709.24  145.05
   0  -1  -2 2314.75  261.66
   0  -1  -2 1749.33  208.83
   0  -1  -2 2665.50  209.02
   0  -1  -2 1969.96  145.66
   0  -1   2 2108.11  185.82
   0  -1   2 1962.91  159.48
   0  -1   2 2403.64  200.41
   0  -1   2 2282.04  246.04
   0  -1   2 1999.48  225.55
   0  -1   2 1886.25  175.92
   0   1   3 3072.11  285.20
   0   1   3 2471.24  204.69
   0   1   3 3221.89  249.61
   0   1   3 2284.10  161.76
   0   1  -3 2800.29  230.16
   0   1  -3 3318.76  238.85
   0   1  -3 2907.56  213.50
   0   1  -3 3581.24  286.13
   0   1  -3 2474.73  173.38
   0  -1  -3 2863.94  239.16
   0  -1  -3 2801.64  163.62
   0  -1  -3 3412.36  335.44
   0  -1  -3 2664.64  241.44
   0  -1  -3 3290.58  290.32
   0  -1   3 3462.13  255.37
   0  -1   3 3474.85  263.13
   0  -1   3 2904.20  281.15
   0  -1   3 2688.30  230.13
   0  -1   4  362.33   98.34
   0  -1   4  255.10  101.17
   0   1   4  738.30  105.04
   0   1   4  321.11  164.81
   0   1   4   98.31  130.14
   0   1   4  519.05  149.62
   0   1  -4  224.99  112.68
   0   1  -4  511.33  103.99
   0   1  -4  298.02   88.93
   0   1  -4  267.18  119.72
   0   1  -4  431.71  113.23
   0  -1  -4  306.68  135.96
   0  -1  -4  313.02  200.70
   0  -1  -4  265.96  119.63
   0  -1  -4  389.17  115.27
   0  -1  -4  316.53  109.64
   0  -1   4  287.60  112.70
   0  -1   4  325.08  152.05
   0   1   5  280.88  155.34
   0   1   5  576.09  101.78
   0   1   5  499.87  131.78
   0   1   5  489.48  140.54
   0   1  -5  214.38  123.14
   0   1  -5  585.96  101.90
   0   1  -5  184.91   90.56
   0   1  -5  417.54  130.28
   0   1  -5  322.17  114.82
   0  -1  -5  362.92  159.16
   0  -1  -5  526.30  142.43
   0  -1  -5  104.02  118.20
   0  -1  -5  203.72  114.28
   0  -1   5  357.76  132.24
   0  -1   5  365.66   98.94
   0  -1   5  429.14  158.49
   0   1  -6  -90.90   99.20
   0   1  -6 -157.05   97.32
   0  -1  -6 -157.59   95.02
   0  -1  -6  -60.77   95.93
   0  -1  -6  -62.48   94.54
   0  -1   6 -129.23   94.66
   0  -1   6  -52.40   97.33
   0   1   6  199.57   96.98
   0   1   6 -187.60   95.51
   0   1   6 -310.55   94.33
   0   1  -6 -315.58   95.31
   0  -1  -6  -62.44   93.35
   0  -1  -6 -181.40   95.82
   0  -1   6 -318.11   96.08
   0  -1   6 -226.06   96.16
   0   1   6  -94.92   95.69
   0   1   6 -111.16   95.05
   0   1  -6 -207.12   94.94
   0   1   7 4696.15  263.77
   0   1   7 4493.97  401.39
   0   1   7 4479.78  287.80
   0   1   7 5452.49  375.04
   0   1  -7 3915.49  294.65
   0   1  -7 4594.97  333.14
   0   1  -7 4760.62  255.31
   0   1  -7 5175.72  375.96
   0   1  -7 4380.50  253.09
   0  -1  -7 5246.64  335.05
   0  -1  -7 3971.59  296.25
   0  -1  -7 3259.56  279.23
   0  -1  -7 4539.35  286.78
   0  -1   7 4666.35  257.52
   0  -1   7 4080.32  267.90
   0  -1   7 3597.67  281.64
   0  -1   7 4495.23  490.58
   0  -1   7 4870.14  317.82
   0   1   7 3855.03  245.89
   0  -1   8  787.13  194.82
   0  -1   8  687.05  147.63
   0   1   8 1027.68  173.19
   0   1   8 1021.51  170.60
   0   1   8  799.16  148.20
   0   1   8  622.73  105.20
   0   1  -8  845.72  141.08
   0   1  -8  704.85  104.66
   0   1  -8  624.69  137.14
   0  -1  -8  784.88   77.64
   0  -1  -8  670.84  173.30
   0  -1  -8  611.88  134.72
   0  -1  -8  681.60  138.74
   0  -1   8  697.85  132.01
   0  -1   8  564.92  115.33
   0   1  -8  684.71  130.54
   0   1  -8 1025.78  145.43
   0  -1   8  820.15  103.49
   0  -1  -9 7916.89  495.68
   0   1   9 6312.28  465.09
   0   1   9 7300.07  420.01
   0   1   9 7752.69  474.68
   0   1   9 6638.02  384.13
   0   1  -9 6574.75  370.18
   0   1  -9 7352.05  428.26
   0   1  -9 7748.32  344.90
   0   1  -9 7799.35  524.53
   0   1  -9 7207.31  361.70
   0  -1  -9 6894.57  313.44
   0  -1  -9 6685.26  447.32
   0  -1  -9 6907.88  451.17
   0  -1  -9 7377.09  428.99
   0  -1   9 7484.77  359.38
   0  -1   9 7486.82  391.79
   0  -1   9 6607.46  376.23
   0  -1   9 7146.02  632.92
   0  -1   9 7465.01  418.49
   0   1  10 1056.13  190.01
   0   1 -10 1249.78  149.45
   0   1  10 1173.49  174.96
   0   1  10 1138.29  148.98
   0   1  10  853.43  136.99
   0   1 -10 1281.04  169.39
   0   1 -10 1246.58   96.99
   0   1 -10 1256.44  141.46
   0  -1 -10  837.99  109.98
   0  -1 -10  982.62  144.76
   0  -1 -10  702.87  123.01
   0  -1  10 1080.55  134.05
   0  -1  10 1223.08  153.23
   0  -1  10  958.48  137.99
   0  -1  10 1050.85  244.86
   0  -1  10 1422.58  159.88
   0   1  11 1760.29  204.80
   0   1  11 2056.35  260.21
   0   1 -11 1919.75  198.61
   0   1 -11 1978.83  189.03
   0   1 -11 2165.15  142.35
   0   1 -11 1651.77  204.89
   0  -1 -11 1867.64  277.76
   0  -1 -11 1591.42  201.94
   0  -1 -11 1884.56  209.01
   0  -1  11 2379.56  185.05
   0  -1  11 2008.37  196.63
   0  -1  11 2495.26  280.70
   0   1  12  311.23  175.41
   0   1  12   29.17  134.64
   0   1 -12  293.42  142.95
   0   1 -12  269.97  127.66
   0   1 -12  177.57   82.82
   0   1 -12   75.60  135.52
   0  -1 -12  205.55   86.09
   0  -1 -12  445.13  187.86
   0  -1 -12  243.99  176.65
   0  -1  12   69.54  115.35
   0  -1  12  282.00  198.45
   0   1  13 4309.89  340.22
   0   1  13 4670.82  291.75
   0   1  13 4619.57  312.29
   0   1 -13 4858.14  303.94
   0   1 -13 4802.72  321.33
   0   1 -13 4426.31  226.46
   0   1 -13 4523.89  337.29
   0  -1 -13 4243.07  224.00
   0  -1 -13 4381.06  377.14
   0  -1 -13 5108.47  347.80
   0  -1  13 3760.70  291.37
   0  -1  13 3900.47  454.01
   0   1  14  -23.18  121.61
   0   1  14  239.98  144.00
   0   1  14 -137.25  152.69
   0   1 -14  169.01  140.09
   0   1 -14  197.68  134.63
   0  -1 -14    7.07   78.32
   0  -1 -14  205.51  156.42
   0  -1 -14  367.88  176.92
   0  -1  14  -65.58  111.67
   0  -1  14   14.93  172.57
   0   1  15 1672.15  182.39
   0   1  15 1734.35  225.50
   0   1  15 2024.07  225.87
   0   1 -15 1783.65  190.94
   0   1 -15 1890.56  200.76
   0   1 -15 2054.10  204.32
   0  -1 -15 1759.58  157.65
   0  -1 -15 1642.58  274.32
   0  -1 -15 1739.79  271.02
   0  -1  15 1829.13  171.37
   0  -1  15 1768.57  261.48
   0   1  16  349.85  120.96
   0   1  16  503.70  170.81
   0   1  16  549.81  165.87
   0   1 -16  780.28  162.58
   0   1 -16  623.74  160.03
   0   1 -16  831.59  182.10
   0  -1 -16  548.14  115.00
   0  -1 -16  408.21  174.54
   0  -1 -16  560.00  183.62
   0  -1  16  563.42  130.27
   0  -1  16  790.57  205.23
   0   1  17  309.90  174.86
   0   1  17  433.16  167.07
   0   1 -17  270.76  137.53
   0   1 -17  102.97  151.42
   0   1 -17  459.51  159.48
   0  -1 -17  318.71  120.00
   0  -1 -17  412.42  239.43
   0  -1  17  177.54  126.04
   0  -1  17  292.42  173.20
   0   1  18 -459.96  186.79
   0   1  18 -134.26  177.51
   0   1 -18  -66.21  185.54
   0   1 -18 -126.55  183.73
   0  -1 -18  -17.97  184.89
   0  -1 -18  -39.94  182.58
   0  -1  18  -38.02  185.36
   0  -1  18   43.03  182.38
   0   1  19 1062.18  226.61
   0   1  19  958.99  194.16
   0   1 -19  764.77  139.88
   0   1 -19  781.24  174.86
   0   1 -19  792.64  207.75
   0  -1 -19  744.67  130.01
   0  -1 -19  681.02  176.92
   0  -1 -19  705.82  214.67
   0  -1  19  546.44  165.50
   0  -1  19  873.81  218.93
   0   1  20  583.69  197.43
   0   1  20  591.40  190.54
   0   1 -20  685.00  169.51
   0   1 -20 1019.98  181.15
   0   1 -20  931.90  197.75
   0  -1 -20  529.43  137.17
   0  -1 -20  460.44  213.53
   0  -1 -20  524.53  237.81
   0  -1  20  840.30  174.83
   0  -1  20  904.95  219.67
   0   1  21  321.07  185.86
   0   1  21   80.73  165.14
   0   1 -21  508.24  169.77
   0   1 -21  494.31  181.39
   0   1 -21  238.95  192.04
   0  -1 -21  193.15  122.12
   0  -1 -21  278.34  198.61
   0  -1 -21  150.44  213.74
   0  -1  21  319.59  162.06
   0  -1  21  281.74  199.04
   0   1  22    1.47  194.30
   0   1 -22   28.66  201.08
   0   1  22  192.09  204.87
   0   1 -22  164.65  202.66
   0   1 -22  -28.73  200.81
   0  -1 -22  120.59  203.93
   0  -1 -22  -50.22  200.14
   0  -1 -22 -236.55  204.62
   0  -1  22  -98.66  201.58
   0  -1  22 -242.04  201.07
   0   1  23  -77.93  208.25
   0   1  23 -119.84  197.91
   0   1 -23 -175.11  204.30
   0   1 -23 -121.00  205.80
   0   1 -23  -33.95  204.12
   0  -1 -23 -216.53  208.10
   0  -1  23   43.20  204.66
   0  -1  23 -179.92  204.94
   0   1  24  484.38  225.53
   0   1  24  403.11  193.06
   0   1 -24  390.34  194.17
   0   1 -24  289.12  184.67
   0   1 -24  281.60  249.09
   0  -1 -24  252.93  238.68
   0  -1 -24  -37.82  214.84
   0  -1  24   25.39  139.93
   0  -1  24  675.75  230.33
   0   1  25 -153.00  227.40
   0   1 -25  -55.89  182.15
   0   1 -25  112.29  183.50
   0   1 -25 -131.55  232.56
   0  -1 -25   -4.04  216.27
   0  -1 -25  104.09  213.94
   0  -1  25  302.15  249.02
   0   2   0 1512.02  203.36
   0   2   0 1595.95  216.41
   0   2   0 1693.26  240.83
   0  -2   0 1669.59  178.20
   0  -2   0 1992.15  196.46
   0  -2   0 1699.38  184.77
   0  -2   0 1680.12  239.54
   0   2  -1 -231.68  109.84
   0  -2  -1   13.92  109.32
   0   2   1   -6.79  111.02
   0   2   1 -128.08  110.80
   0   2   1  104.90  110.12
   0   2  -1 -121.22  110.13
   0   2  -1 -130.99  109.85
   0   2  -1  -21.43  109.64
   0  -2  -1 -315.67  110.61
   0  -2  -1 -151.43  109.65
   0  -2  -1 -225.52  110.69
   0  -2  -1 -175.79  107.80
   0  -2   1  -68.43  109.34
   0  -2   1 -315.92  110.49
   0  -2   1 -131.05  110.63
   0   2   2 -164.52  124.82
   0   2  -2 -239.47  123.86
   0   2  -2 -240.51  125.60
   0   2  -2 -127.88  124.51
   0  -2  -2  -81.82  123.49
   0  -2  -2 -127.81  126.38
   0  -2  -2  -31.76  124.87
   0  -2  -2  -49.79  122.49
   0  -2   2  -14.88  125.15
   0  -2   2 -182.93  124.73
   0  -2   2 -262.38  124.83
   0  -2   2  -62.64  124.19
   0  -2   2  -78.94  125.08
   0  -2  -2 -327.21  125.11
   0   2   2 -179.61  125.06
   0   2   2 -331.46  125.29
   0   2   3 1828.48  196.45
   0   2  -3 2221.60  204.55
   0  -2  -3 1221.92  155.61
   0  -2  -3 1909.99  280.37
   0  -2  -3 1723.07  212.78
   0  -2  -3 1611.68  204.53
   0  -2   3 1972.04  270.12
   0  -2   3 2037.21  194.23
   0  -2   3 1967.07  253.42
   0   2   3 1827.62  238.46
   0   2   3 1748.44  137.91
   0   2   3 1852.00  110.32
   0   2  -3 1814.11  218.16
   0  -2  -3 1723.00  191.93
   0  -2   3 2128.89  207.55
   0  -2   3 2102.35  303.16
   0   2   4  363.14  162.19
   0   2   4  262.16  142.35
   0   2   4  428.13   89.44
   0   2  -4  201.15  132.06
   0   2  -4  329.52   87.75
   0   2  -4  140.06   99.38
   0  -2  -4  188.93  151.70
   0  -2  -4  232.07   65.45
   0  -2  -4  271.24  189.34
   0  -2  -4  329.43  109.49
   0  -2  -4  313.63  111.45
   0  -2  -4  453.50  118.92
   0  -2  -4  468.67  100.71
   0  -2   4  228.77   95.46
   0  -2   4   14.60  128.63
   0  -2   4   53.59  156.08
   0  -2   4  308.21  119.99
   0   2   5  -26.94  152.91
   0   2   5 -243.27  152.42
   0   2   5 -130.84  153.63
   0   2  -5   46.93  151.59
   0   2  -5   24.72  153.35
   0   2  -5 -190.17  152.98
   0  -2  -5 -435.86  159.12
   0  -2  -5  -32.94  152.43
   0  -2  -5 -127.06  154.78
   0  -2  -5 -261.57  153.39
   0  -2   5  -66.25  152.03
   0  -2   5 -130.95  151.36
   0  -2   5 -186.19  149.60
   0  -2   5  -64.85  154.10
   0  -2   5 -256.68  154.80
   0  -2   5    2.77  155.60
   0   2  -5  -53.17  155.30
   0  -2  -5 -152.00  151.78
   0  -2  -5 -444.01  152.78
   0   2   6 -132.18  116.05
   0   2   6   40.72  115.08
   0   2   6 -122.34  114.64
   0   2   6  -25.18  115.73
   0   2  -6 -153.69  116.46
   0   2  -6  -38.85  115.35
   0  -2  -6  -40.96  114.84
   0  -2  -6  -18.27  117.07
   0  -2  -6  -81.64  115.21
   0  -2   6  -19.66  114.83
   0  -2  -6 -358.76  117.38
   0  -2  -6 -116.55  115.25
   0  -2   6 -159.45  116.40
   0  -2   6 -204.00  116.69
   0  -2   7  812.71  257.73
   0   2   7 1016.32  191.41
   0   2   7 1081.18  180.04
   0   2   7 1112.56  161.02
   0   2   7 1138.34  142.00
   0   2  -7  871.49  150.64
   0   2  -7 1095.88  141.88
   0   2  -7  562.75  122.54
   0   2  -7 1090.89  149.17
   0  -2  -7  947.32  153.95
   0  -2   7 1181.19  161.80
   0  -2   7 1181.47  160.15
   0  -2  -7  803.38   99.48
   0  -2  -7  972.56  218.98
   0  -2  -7  566.63  143.49
   0   2   8 -160.78  145.68
   0   2   8 -106.47  147.35
   0   2   8  -86.57  146.76
   0   2  -8  -73.55  149.67
   0   2  -8   33.72  146.36
   0  -2  -8 -163.71  147.95
   0  -2  -8   14.37  145.97
   0  -2  -8 -118.43  146.64
   0  -2  -8    5.91  149.46
   0  -2  -8  -30.95  145.62
   0  -2   8  -53.12  150.29
   0  -2   8  154.23  148.69
   0   2   9 2081.05  202.53
   0   2   9 1628.55  191.94
   0   2   9 1515.00  161.78
   0   2  -9 1876.96  196.46
   0   2  -9 2304.60  216.30
   0   2  -9 1545.18  165.80
   0   2  -9 2024.70  186.88
   0  -2  -9 1358.43  129.27
   0  -2  -9 1529.72  106.59
   0  -2  -9 1973.64  324.37
   0  -2  -9 2326.61  210.45
   0  -2   9 1597.17  317.81
   0  -2   9 1889.86  212.44
   0   2  10  396.09  156.76
   0   2  10  414.11  113.77
   0   2 -10  432.84  142.96
   0   2 -10  384.01  131.12
   0   2 -10  287.88  136.10
   0  -2 -10  104.97  241.39
   0  -2 -10  159.64  121.25
   0  -2 -10  477.81  149.26
   0  -2  10  179.67  114.43
   0   2  11  737.75  196.08
   0   2  11  577.34  147.54
   0   2 -11  423.64  126.35
   0   2 -11  452.19  128.42
   0   2 -11  748.92  149.32
   0  -2 -11  188.42  179.99
   0  -2 -11  394.94  147.67
   0  -2  11   41.18  206.45
   0   2 -12 -226.56   72.56
   0  -2 -12   -4.58   71.92
   0   2  12  118.55   73.09
   0   2  12  101.30   71.86
   0   2  12  119.15   75.23
   0   2 -12  -32.59   74.82
   0   2 -12  173.04   74.36
   0  -2 -12  -54.54   71.89
   0  -2  12 -224.23   72.91
   0  -2  12   40.96   72.57
   0   2  13  144.69  188.08
   0   2 -13  -10.03  163.88
   0   2 -13 -140.97  113.17
   0   2 -13   73.68   88.27
   0   2 -13  -78.04  124.54
   0  -2 -13   17.34   38.51
   0  -2 -13  154.06  190.88
   0  -2 -13  112.47  147.59
   0  -2  13   17.40  107.06
   0  -2  13  -43.44  168.06
   0   2  14 -103.63  191.27
   0   2  14   24.15  130.75
   0   2 -14  252.48  155.58
   0   2 -14  292.57  127.83
   0   2 -14  -95.48   75.54
   0   2 -14  134.54  146.00
   0  -2 -14  102.11  166.94
   0  -2  14  186.13  108.97
   0  -2  14  -91.25  196.50
   0   2  15 1488.09  234.17
   0   2  15 1380.08  223.42
   0   2 -15 1617.57  185.27
   0   2 -15 1155.06  121.79
   0   2 -15 1742.00  230.23
   0  -2 -15 1018.45  262.29
   0  -2 -15 1418.47  264.63
   0  -2  15 1160.37  301.51
   0   2  16   -2.84   69.62
   0   2  16  143.70  182.80
   0   2  16  136.75  134.06
   0   2 -16   -1.65  172.41
   0   2 -16   21.04  116.42
   0   2 -16   55.93  175.98
   0  -2 -16   69.44  234.22
   0  -2 -16   47.83  180.86
   0  -2  16   63.96  122.86
   0  -2  16  -42.62  213.99
   0   2  17  332.76  203.31
   0   2  17  192.33  172.69
   0   2 -17  266.99  173.12
   0   2 -17  340.59  122.44
   0   2 -17  102.90  219.87
   0  -2 -17  194.14  227.14
   0  -2 -17  149.01  184.26
   0  -2  17  376.98  216.57
   0   2  18  461.31  201.48
   0   2  18  224.02  163.37
   0   2 -18  502.46  186.39
   0   2 -18  360.62  118.31
   0   2 -18  296.59  211.94
   0  -2 -18  843.09  255.82
   0  -2 -18  118.22  201.01
   0  -2  18  239.35  115.71
   0  -2  18  140.30  254.19
   0   2  19  240.45  211.64
   0   2  19  -41.13  172.20
   0   2 -19  184.57  148.82
   0   2 -19   75.69  189.18
   0  -2 -19  317.45  240.94
   0  -2 -19  219.00  229.55
   0  -2  19  214.41  117.17
   0  -2  19  279.31  244.56
   0   2  20  189.69  207.36
   0   2  20   28.69  155.35
   0   2 -20 -103.40  202.08
   0   2 -20   86.96  143.46
   0   2 -20   73.48  195.41
   0  -2 -20 -194.95  238.07
   0  -2 -20   51.43  206.50
   0  -2  20   74.86  111.65
   0  -2  20  -57.98  202.17
   0   2  21  -50.83  174.40
   0   2 -21    0.00  188.87
   0   2 -21  227.12  146.80
   0   2 -21 -187.82  208.52
   0  -2 -21   26.87  250.41
   0  -2 -21  259.88  169.27
   0  -2  21  287.97  242.60
   0   2  22  137.18  212.57
   0   2 -22  460.90  196.14
   0   2 -22  777.56  165.52
   0   2 -22  220.41  211.28
   0  -2 -22  331.77  227.72
   0  -2 -22   64.23  180.55
   0  -2  22  530.70  244.55
   0   2  23   86.47  187.44
   0   2  23   70.61  178.88
   0   2 -23  386.90  203.54
   0   2 -23  538.11  152.78
   0  -2 -23   -2.30  241.60
   0  -2 -23  108.61  185.02
   0  -2  23   29.10  239.35
   0   2  24 -263.05  194.18
   0   2  24 -188.76  186.42
   0   2 -24 -111.69  190.00
   0   2 -24  -90.22  198.19
   0  -2 -24 -217.89  190.74
   0  -2 -24  193.21  194.10
   0  -2  24  303.49  189.45
   0   3   0 -242.81  141.61
   0   3   0  -95.57  142.81
   0  -3   0 -152.02  140.74
   0  -3   0 -172.34  141.74
   0  -3   0  -84.07  140.52
   0   3   1 -287.52  137.31
   0   3   1   37.87  138.36
   0   3  -1 -270.50  136.19
   0   3  -1  -85.57  137.28
   0   3  -1 -147.74  137.44
   0  -3  -1  -25.42  137.29
   0  -3  -1   21.86  136.28
   0  -3  -1  -96.90  137.19
   0  -3   1  -14.59  136.41
   0  -3   1  -29.89  136.70
   0  -3   1    2.71  135.58
   0   3   2 2863.74  356.33
   0   3   2 3276.20  372.36
   0   3  -2 3863.97  318.59
   0   3  -2 3124.94  302.15
   0  -3  -2 3438.99  220.43
   0  -3  -2 3154.51  385.56
   0  -3  -2 3098.78  288.90
   0  -3   2 3225.38  190.31
   0  -3   2 2612.65  387.45
   0  -3   2 4449.77  253.70
   0  -3   2 3519.36  459.11
   0  -3   2 3487.79  143.46
   0   3   3  -98.87  108.84
   0   3   3 -122.73  138.54
   0   3   3   17.30  114.84
   0   3  -3   86.70  142.67
   0   3  -3   73.68   96.10
   0   3  -3   -6.68   60.10
   0  -3  -3   45.78   86.38
   0  -3  -3   77.86  176.74
   0  -3   3  104.63   71.75
   0  -3   3   83.04  154.21
   0  -3   3  -29.92   95.48
   0  -3   3   14.72  190.74
   0   3   4 3031.90  290.19
   0   3   4 2980.01  292.96
   0   3  -4 2677.63  302.31
   0   3  -4 2503.57  278.42
   0   3  -4 2608.23  162.81
   0  -3  -4 1785.59  293.43
   0  -3  -4 2800.18  362.15
   0  -3   4 2201.25  178.96
   0  -3   4 2424.89  296.64
   0  -3   4 2411.29  216.22
   0  -3   4 2517.25  382.39
   0   3   5   30.84  135.52
   0   3   5  174.42   70.23
   0   3  -5  183.01  147.56
   0   3  -5  202.34   88.49
   0   3  -5   59.14   76.47
   0  -3  -5   90.19  160.71
   0  -3  -5  238.05  183.40
   0  -3   5  164.97   75.16
   0  -3   5   30.83   88.06
   0  -3   5  124.93  174.36
   0   3   6  429.65  166.62
   0   3   6  311.13  157.59
   0   3   6  235.69   93.92
   0   3   6  464.47   76.19
   0   3  -6  340.89  169.22
   0   3  -6  546.56  127.47
   0  -3  -6  264.67  177.88
   0  -3  -6  465.63   79.27
   0  -3  -6  544.67  201.66
   0  -3   6  241.11   75.75
   0  -3   6  391.44  141.35
   0  -3   6  260.57   94.10
   0  -3   6  532.17  225.12
   0   3   7  105.93  170.94
   0   3   7  188.12  107.33
   0   3  -7  166.10  177.15
   0   3  -7  204.25  112.07
   0  -3  -7 -182.97  154.95
   0  -3  -7  243.05   63.61
   0  -3  -7  256.68  187.40
   0  -3   7   78.34   96.92
   0  -3   7   76.93  100.13
   0  -3   7  246.18   92.72
   0  -3   7  193.51  197.90
   0   3   8   51.37  220.46
   0   3   8 -107.23  120.60
   0   3   8   29.57   97.57
   0   3  -8  123.98  163.75
   0   3  -8   37.77   89.81
   0   3  -8  -66.67   86.78
   0  -3  -8   -5.37  114.16
   0  -3  -8  253.29  194.51
   0  -3  -8    7.92   96.96
   0  -3   8    5.40   92.59
   0  -3   8   40.19  118.81
   0  -3   8    4.86   89.92
   0  -3   8 -154.38  207.31
   0  -3   8   -7.40  115.21
   0   3   9 -155.25  169.88
   0   3   9  -88.44  168.84
   0   3  -9  100.33  169.69
   0  -3  -9  -32.58  168.96
   0  -3  -9  -96.11  170.72
   0  -3   9   29.81  171.80
   0  -3   9  -59.78  173.87
   0  -3   9  -19.58  171.13
   0   3  10  550.45  188.57
   0   3  10  471.36  161.82
   0   3 -10  513.48  197.67
   0   3 -10  557.51  105.85
   0   3 -10  664.04  128.08
   0  -3 -10  991.97  297.93
   0  -3 -10  707.83  156.49
   0  -3  10  421.91  124.01
   0  -3  10  313.45  244.78
   0   3  11  -59.24  156.23
   0   3  11   63.07  159.58
   0   3 -11  240.77  157.23
   0   3 -11  -15.61  158.53
   0   3 -11 -111.19  155.80
   0   3 -11  -17.68  157.25
   0  -3 -11  -36.52  156.58
   0  -3 -11   93.56  155.79
   0  -3 -11  121.90  156.55
   0   3  12  497.84  198.90
   0   3  12  364.30  150.31
   0   3 -12  255.08  189.92
   0   3 -12  498.84  117.24
   0   3 -12  246.14   76.75
   0   3 -12  618.11  127.13
   0  -3 -12  640.10  274.38
   0  -3  12  420.25  278.02
   0   3  13  124.01  222.35
   0   3  13  272.39  118.35
   0   3 -13  401.29  194.21
   0   3 -13  161.12   93.29
   0   3 -13  109.16   75.89
   0   3 -13   37.94  117.89
   0  -3 -13  267.50  257.61
   0  -3  13  324.78  115.70
   0  -3  13   33.58  241.87
   0   3  14  552.16  221.73
   0   3  14  489.38  130.37
   0   3 -14  306.24  215.40
   0   3 -14  378.83   96.43
   0   3 -14  249.50   87.16
   0   3 -14  282.45  129.59
   0  -3 -14  427.08  188.59
   0  -3  14  482.43  272.99
   0   3  15  323.74  214.12
   0   3  15 -113.52  120.94
   0   3 -15   87.62  224.13
   0   3 -15   33.75   96.21
   0   3 -15   41.65   94.60
   0   3 -15 -183.34  133.09
   0  -3  15  454.99  290.42
   0   3  16  840.37  265.94
   0   3  16  610.51  163.85
   0   3 -16 1476.52  280.98
   0   3 -16  984.84  147.03
   0   3 -16 1015.43  190.71
   0  -3 -16  936.81  256.77
   0  -3 -16  409.89  206.39
   0  -3  16 1293.58  143.76
   0  -3  16  866.92  330.10
   0   3  17  280.92  232.69
   0   3  17   47.13  150.50
   0   3 -17  -64.08  211.70
   0   3 -17   57.87  116.30
   0  -3 -17  536.17  251.93
   0  -3 -17 -252.65  168.99
   0  -3  17  203.96  285.24
   0  -3 -18  -41.75  192.64
   0   3  18 -402.29  195.60
   0   3  18    5.56  209.81
   0   3 -18  215.48  196.02
   0   3 -18  -94.53  200.61
   0   3 -18   15.29  194.89
   0  -3  18  137.47  192.12
   0   3  19  194.15  192.61
   0   3  19  333.06  149.98
   0   3 -19  271.81  199.09
   0   3 -19   43.54   81.68
   0  -3 -19  129.92  254.84
   0  -3  19  369.61  233.47
   0   3  20  -18.74  206.45
   0   3 -20  796.60  222.69
   0   3 -20  105.62  128.92
   0  -3 -20  152.80  275.72
   0  -3  20   52.29  266.21
   0   3  21   39.33  191.76
   0   3 -21 -211.24  224.25
   0   3 -21  121.06  163.79
   0  -3 -21    9.67  307.99
   0  -3  21  165.81  292.01
   0   3  22  -22.81  180.40
   0   3 -22  145.24  178.36
   0   3 -22 -176.15  177.91
   0   4   0  -57.31  170.39
   0   4   0  133.37  157.55
   0  -4   0  -42.89  204.87
   0  -4   0  -20.54  160.60
   0   4   1  -34.93  131.91
   0   4   1   28.24  134.06
   0   4  -1 -136.63  130.66
   0  -4  -1 -172.42  132.07
   0  -4  -1 -209.08  132.10
   0  -4   1 -222.05  131.84
   0  -4   1 -101.70  133.35
   0   4   2   46.04  116.09
   0   4  -2 -101.27  114.04
   0  -4  -2 -114.66  115.54
   0  -4  -2 -239.88  116.10
   0  -4   2   75.04  115.63
   0  -4   2  306.57  116.63
   0   4   3  540.95  190.92
   0   4  -3  565.62  221.32
   0   4  -3  468.43  114.51
   0  -4  -3  473.87  213.49
   0  -4  -3  309.41  222.21
   0  -4  -3  874.40  251.15
   0  -4   3  504.24  189.90
   0  -4   3  463.59  212.53
   0   4   4  -39.29  141.11
   0   4  -4  202.62  206.71
   0   4  -4  158.54  101.59
   0  -4  -4  610.08  226.64
   0  -4  -4  -48.09  186.13
   0  -4  -4  390.92  215.40
   0  -4   4  164.72   87.43
   0  -4   4  265.38  173.72
   0  -4   4   73.91  208.65
   0  -4  -5  147.02  133.64
   0  -4   5 -106.06  134.82
   0   4   5  -12.19  134.85
   0   4  -5   14.17  131.87
   0   4  -5  -47.69  134.62
   0   4  -5 -124.81  132.48
   0  -4  -5  -40.65  135.27
   0  -4   5  -60.47  133.80
   0  -4   6 2806.98  308.11
   0   4   6 2622.18  366.21
   0   4   6 1869.79  267.79
   0   4  -6 3094.02  340.97
   0   4  -6 1928.75  224.42
   0  -4  -6 2859.36  162.43
   0  -4  -6 2699.94  405.76
   0  -4   6 2585.43  404.44
   0   4   7  158.13  140.34
   0   4   7  281.23  189.34
   0   4   7  144.37   55.85
   0   4  -7  239.56  220.94
   0   4  -7  316.61   94.13
   0  -4  -7  456.62   95.13
   0  -4  -7  386.24  185.82
   0  -4   7  306.79  138.95
   0  -4   7  148.64   91.78
   0  -4   7  203.36  178.37
   0  -4  -8  643.02  190.78
   0  -4   8  749.35  271.44
   0   4   8  454.27  246.97
   0   4   8  429.93  139.52
   0   4   8  477.09   74.96
   0   4  -8 1015.92  226.31
   0   4  -8  427.09  115.16
   0   4  -8  592.72  118.28
   0  -4  -8  302.39   92.50
   0   4   9  200.97  225.15
   0   4   9  221.82  132.45
   0   4   9   37.83   83.18
   0   4  -9  519.00  205.90
   0   4  -9  217.91  107.55
   0   4  -9  109.02   90.91
   0  -4  -9  109.59  123.52
   0  -4  -9    5.97  215.49
   0  -4   9  162.35  127.63
   0  -4   9  538.70  275.58
   0   4  10  662.87  229.61
   0   4  10  349.11  153.13
   0   4  10  216.76  105.20
   0   4 -10  756.56  218.94
   0   4 -10  540.54  118.33
   0   4 -10  337.30  116.27
   0  -4 -10  361.05  263.82
   0  -4  10  286.21  124.56
   0  -4  10  487.10  291.41
   0   4  11  193.33  203.86
   0   4  11  206.29  133.21
   0   4  11  -10.58   84.27
   0   4 -11  126.01  194.80
   0   4 -11  165.67  101.26
   0  -4 -11  376.34  288.27
   0  -4  11   65.07  103.79
   0  -4  11   31.97  274.52
   0   4  12 -170.65  185.23
   0   4  12  -72.96  185.81
   0   4 -12   37.47  185.28
   0  -4 -12   99.17  183.49
   0  -4  12 -272.06  184.99
   0   4 -12   27.31  186.95
   0   4 -12   49.27  185.54
   0   4  13   92.42  198.74
   0   4 -13  596.88  235.99
   0   4 -13  152.53   79.10
   0  -4 -13  159.99  237.11
   0  -4  13  577.55  263.91
   0   4  13  560.16  139.84
   0   4  14 -484.09  223.02
   0   4  14   12.68  114.26
   0   4 -14  145.32  231.70
   0  -4 -14  296.72  201.19
   0  -4  14  530.57  240.04
   0   4 -14   24.06   99.12
   0   4  15  149.06  220.41
   0  -4 -15 -168.13  183.09
   0  -4  15    0.22  230.14
   0   4  15  213.71  124.57
   0   4 -15  206.53  237.33
   0   4  16  367.81  234.18
   0  -4  16  490.08  291.49
   0   4 -16  -36.58  254.63
   0   4  17  543.54  259.50
   0   4 -17  554.67  251.54
   0   4 -17  331.78  109.32
   0  -4 -17  132.00  275.80
   0  -4  17  737.94  307.83
   0   4  18  250.35  226.25
   0   4 -18  684.66  241.10
   0  -4 -18  -41.48  229.99
   0  -4  18 2218.41  434.20
   0   5   0  -16.18  117.66
   0  -5   0  -43.06  118.32
   0  -5   0 -307.46  118.38
   0  -5   0 -259.31  119.66
   0   5  -1   73.30  133.15
   0  -5  -1  189.84  222.98
   0  -5  -1  147.19  187.18
   0  -5  -1  -26.86  195.04
   0  -5   1  -42.04  235.83
   0  -5   1 -140.54  223.60
   0  -5   1  416.23  222.52
   0   5  -2   -9.14  142.74
   0  -5  -2  145.92  252.40
   0  -5  -2  -57.85  150.05
   0  -5   2   47.79  173.70
   0  -5   2  232.11  207.74
   0  -5   2  358.53  238.26
   0   5   3  987.94  222.35
   0   5  -3 1037.08  250.94
   0  -5  -3 1417.98  353.92
   0  -5  -3 1110.37  260.76
   0  -5  -3 1072.16  287.05
   0  -5   3  454.70  234.06
   0  -5   3  932.09  259.92
   0  -5   3 1390.61  286.38
   0   5   4 -234.45  119.97
   0  -5  -4  302.07  119.60
   0  -5  -4  -32.63  119.97
   0  -5   4  191.91  119.72
   0  -5   4  152.30  120.35
   0   5   5   57.02  113.49
   0   5  -5  -92.43  200.23
   0  -5  -5  226.18  220.68
   0  -5  -5   36.68  275.19
   0  -5  -5  181.07  262.34
   0  -5   5  249.10  169.91
   0  -5   5  340.75  203.07
   0   5  -6  834.11  266.70
   0   5  -6   72.29  133.83
   0  -5  -6  528.03  264.66
   0  -5  -6 1282.12  293.37
   0  -5   6  431.20  198.43
   0  -5   6  640.35  269.68
   0   5   6  428.19  156.08
   0   5   7 -204.27  146.73
   0   5  -7   77.49  145.00
   0   5  -7   63.64  149.28
   0  -5  -7  268.21  149.88
   0  -5  -7 -277.31  148.05
   0  -5   7   62.48  147.57
   0  -5   7 -225.32  149.67
   0   5   8   -0.32  108.20
   0   5  -8  124.54  244.03
   0   5  -8   83.18   74.60
   0  -5  -8  145.91  261.94
   0  -5  -8 -251.16  243.97
   0  -5   8   44.44  115.57
   0  -5   8  153.05  184.35
   0   5   9  -70.87  104.80
   0   5  -9  -39.09  105.43
   0  -5  -9  -65.14  107.18
   0  -5  -9  114.61  108.31
   0  -5   9 -220.23  108.14
   0   5  10  -65.73  139.87
   0   5 -10  183.47  237.15
   0  -5 -10 -236.46  273.11
   0  -5  10  260.69  247.58
   0   5  11 -175.66  146.34
   0   5 -11  344.90  149.23
   0  -5 -11 -166.80  150.42
   0  -5  11   40.25  151.44
   0   5  12   67.71  126.49
   0   5 -12   38.38  222.32
   0   5  13  263.90  253.35
   0   5  13   38.81  113.44
   0   5 -13  245.24  217.77
   1   0   113073.91  489.08
   1   0   113850.57  576.24
  -1   0  -112388.17  570.04
   1   0   2  831.43  110.93
   1   0   2 1192.20  135.49
   1   0   2 1097.63  137.88
  -1   0  -2  923.58  125.02
  -1   0  -2 1902.31  173.69
  -1   0  -2 1432.40  139.94
  -1   0  -2  834.98  122.55
  -1   0  -2 1180.08  179.94
   1   0   317863.02  634.62
   1   0   317214.07  657.82
   1   0   316981.70  689.03
   1   0   317507.64  643.66
   1   0   317613.44  735.22
  -1   0  -317379.38  684.70
  -1   0  -316254.73  730.93
  -1   0  -316076.22  677.75
  -1   0  -316889.10  618.43
  -1   0  -316652.23  784.99
   1   0   4 -109.04   85.99
   1   0   4  -99.27   85.87
   1   0   4  290.12   84.44
   1   0   4   10.64   86.23
  -1   0  -4 -278.63   86.48
  -1   0  -4  145.15   86.02
  -1   0  -4 -103.57   86.11
  -1   0  -4  -28.44   84.56
  -1   0  -4   52.02   86.23
   1   0   5 1378.06  155.02
   1   0   5 1566.77  154.90
   1   0   5 1952.08  151.95
   1   0   5 1657.29  148.03
  -1   0  -5 1267.19  135.66
  -1   0  -5 1444.79  156.47
  -1   0  -5 1281.38  135.23
  -1   0  -5 1423.06  164.46
  -1   0  -5 1587.36  164.91
   1   0   6 -155.03  123.62
   1   0   6 -326.47  123.49
   1   0   6 -243.93  121.04
   1   0   6 -110.29  124.05
  -1   0  -6 -121.07  124.44
  -1   0  -6 -324.51  124.02
  -1   0  -6 -188.15  125.27
  -1   0  -6 -238.22  122.34
  -1   0  -6  -40.83  124.00
   1   0   7  378.18  110.23
   1   0   7  438.51  132.06
   1   0   7  553.05  145.16
  -1   0  -7  291.97  113.88
  -1   0  -7  532.30  127.67
  -1   0  -7  249.59  115.31
  -1   0  -7  399.68   97.70
  -1   0  -7  361.47  168.35
   1   0   8 -237.40  101.94
   1   0   8 -123.54  102.13
   1   0   8 -173.48   99.69
   1   0   8 -291.97  102.52
  -1   0  -8  -25.58  102.76
  -1   0  -8 -342.07  102.30
  -1   0  -8  -51.75  104.17
  -1   0  -8   91.39  101.15
  -1   0  -8 -238.77  102.47
   1   0   9 1406.41  130.66
   1   0   9 1145.24  166.55
   1   0   9 1229.20  149.76
   1   0   9 1256.82  163.60
   1   0   9 1498.08  181.71
  -1   0  -9 1479.74  139.97
  -1   0  -9 1233.47  146.37
  -1   0  -9 1270.83  149.43
  -1   0  -9 1278.41  195.77
   1   0  10  -62.73   89.12
   1   0  10 -137.72   89.57
   1   0  10  -56.45   87.10
   1   0  10   34.85   89.75
  -1   0 -10  -11.59   89.24
  -1   0 -10 -199.23   91.37
  -1   0 -10  -38.35   89.01
   1   0  11 1545.90  161.30
   1   0  11 1714.41  161.18
   1   0  11 1554.15  250.66
  -1   0 -11 2063.69  177.81
  -1   0 -11 1919.81  211.44
  -1   0 -11 1533.13  153.61
  -1   0 -11 1844.84  252.33
   1   0  12  144.50   94.35
   1   0  12 -287.34   94.93
   1   0  12 -112.89   92.12
  -1   0 -12 -158.83   95.00
  -1   0 -12 -109.96   94.05
  -1   0 -12  -72.02   96.58
  -1   0 -12  -41.62   94.92
   1   0  13 9007.50  419.66
   1   0  13 8075.82  428.14
   1   0  13 8294.31  602.89
  -1   0 -13 8837.67  419.82
  -1   0 -13 8364.89  379.39
  -1   0 -13 8162.64  515.15
   1   0  14   -3.15   89.31
   1   0  14 -131.50   90.27
   1   0  14 -210.61   87.65
  -1   0 -14 -130.61   90.11
  -1   0 -14   50.17   88.99
  -1   0 -14 -124.47   90.18
   1   0  15  131.07  127.33
   1   0  15 -152.77  148.19
  -1   0 -15  -42.84  113.96
  -1   0 -15  274.51  171.31
  -1   0 -15  156.44  180.47
   1   0  16  -46.65  135.43
   1   0  16 -259.71  131.42
  -1   0 -16   23.03  134.98
   1   0  17 3035.76  265.18
   1   0  17 3362.72  270.50
  -1   0 -17 3536.44  251.84
  -1   0 -17 3341.77  309.10
   1   0  18  -50.49  150.92
   1   0  18   94.23  146.76
  -1   0 -18   79.71  150.31
  -1   0 -18 -104.89  147.89
  -1   0 -18 -248.28  150.60
   1   0  19 3226.26  278.69
   1   0  19 3512.34  298.05
  -1   0 -19 3517.28  305.87
  -1   0 -19 3376.92  470.56
   1   0  20   -6.73  172.10
   1   0  20    6.46  168.03
  -1   0 -20 -104.42  171.47
  -1   0 -20 -140.32  168.52
  -1   0 -20   43.93  171.76
   1   0  21  -67.59  183.48
   1   0  21  -16.73  179.62
  -1   0 -21 -206.47  183.05
  -1   0 -21   22.26  179.83
  -1   0 -21  -43.06  183.26
   1   0  22 -244.07  211.57
   1   0  22 -164.23  207.73
  -1   0 -22 -233.25  211.35
  -1   0 -22  -48.76  207.60
  -1   0 -22 -283.25  211.45
   1   0  23 1406.65  249.11
   1   0  23 1578.60  308.23
  -1   0 -23  946.78  221.80
  -1   0 -23 2062.40  253.18
  -1   0 -23 1866.97  380.77
   1   0  24 -162.09  261.76
  -1   0 -24  -17.07  265.48
  -1   0 -24  144.58  261.12
  -1   0 -24 -141.17  265.28
   1   0  25  232.96  244.71
  -1   0 -25  198.97  151.06
  -1   0 -25  182.16  182.06
  -1   0 -25  281.48  229.26
   1   1   0 8525.07  599.23
  -1   1   0 8262.22  419.64
  -1   1   0 7550.34  425.91
  -1   1   0 7859.64  330.04
  -1  -1   0 7420.82  357.59
  -1  -1   0 8034.44  446.30
  -1  -1   0 7810.04  479.37
  -1  -1   0 7593.81  562.72
  -1  -1   0 7657.65  417.26
   1  -1   0 7684.77  435.40
   1  -1   0 7505.15  381.41
   1  -1   0 7273.02  312.53
   1  -1   0 7722.46  429.83
   1  -1   0 7352.72  430.61
   1  -1   0 8333.60  293.74
   1  -1   0 7399.45  307.21
   1   1   1  717.94  143.26
   1   1   1 1189.47  196.12
   1   1   1 1096.74  124.54
  -1   1  -1  833.27  160.30
  -1   1  -1  992.10  158.77
  -1   1  -1  909.15  105.99
  -1   1  -1  789.53  136.25
  -1  -1  -1  902.04   86.17
  -1  -1  -1 1060.71  156.00
  -1  -1  -1 1103.36  191.76
  -1  -1  -1  818.62  177.31
  -1  -1  -1  868.20  122.88
   1  -1   1  941.65  152.06
   1  -1   1 1061.66  141.52
   1  -1   1  851.75   97.32
   1  -1   1  909.79  147.05
   1  -1   1  694.67   78.51
   1   1   212970.54  664.16
   1   1   214268.61  620.04
   1   1   215773.86  769.26
   1   1   213696.56  561.28
   1   1   213669.27  618.62
  -1   1  -213801.05  670.82
  -1   1  -214768.89  681.73
  -1   1  -213044.13  707.54
  -1   1  -213713.75  596.47
  -1  -1  -212497.60  488.89
  -1  -1  -212756.87  607.17
  -1  -1  -215224.33  831.48
  -1  -1  -216252.97  914.31
   1  -1   213459.10  634.17
   1  -1   215133.30  606.94
   1  -1   215714.99  552.93
   1  -1   213698.65  499.49
   1  -1   215681.24  739.47
   1   1   319755.97  991.75
   1   1   321340.99  830.49
   1   1   323635.50 1031.30
   1   1   321151.26  878.43
  -1   1  -319655.66  890.95
  -1   1  -321023.06  927.77
  -1   1  -321721.66  981.02
  -1   1  -320293.04  910.36
  -1  -1  -320276.59  860.43
  -1  -1  -320712.02  985.26
  -1  -1  -324618.32  996.73
  -1  -1  -319512.36  940.92
   1  -1   319788.00  834.71
   1  -1   322231.80  966.99
   1  -1   323408.23  735.60
   1   1   425323.10 1231.51
   1   1   427530.21 1127.90
   1   1   429546.20 1089.34
   1   1   426879.69  992.24
  -1   1  -425839.51 1152.50
  -1   1  -427278.40 1103.04
  -1   1  -427195.30  938.08
  -1   1  -427281.98 1258.14
  -1   1  -425051.79 1068.13
  -1  -1  -425097.91 1037.62
  -1  -1  -425478.29 1330.09
  -1  -1  -428366.10 1211.95
  -1  -1  -426829.54 1179.80
   1  -1   427151.29 1086.71
   1  -1   431681.24 1152.82
   1  -1   430667.46 1445.70
   1  -1   428724.18  997.92
   1   1   5   58.49  141.28
   1   1   5  -11.85  179.12
   1   1   5  244.52  122.66
   1   1   5  -36.86  100.79
  -1   1  -5  256.75  155.56
  -1   1  -5   79.88  110.14
  -1   1  -5  246.37   50.48
  -1   1  -5   50.44  127.21
  -1   1  -5   75.69  111.69
  -1  -1  -5   65.72  143.23
  -1  -1  -5  214.53  133.97
  -1  -1  -5   76.84  108.25
  -1  -1  -5   60.57  124.94
   1  -1   5   73.98  127.44
   1  -1   5  128.97   77.90
   1  -1   5   61.68  158.36
   1  -1   5 -210.55   97.68
   1   1   6 6738.26  494.77
   1   1   6 7089.46  437.86
   1   1   6 7718.19  375.08
   1   1   6 6318.57  354.23
  -1   1  -6 7145.44  502.86
  -1   1  -6 6969.74  388.50
  -1   1  -6 7741.36  298.89
  -1   1  -6 7335.30  479.04
  -1   1  -6 5899.05  373.64
  -1  -1  -6 6682.87  241.04
  -1  -1  -6 6573.19  409.48
   1   1   7  187.38   59.65
   1   1   7 -128.02   59.00
   1   1   7  -84.47   58.59
   1   1   7   43.75   58.73
  -1   1  -7 -163.48   58.90
  -1   1  -7  -38.36   61.22
  -1   1  -7  -80.33   58.34
  -1   1  -7 -139.57   59.32
  -1   1  -7 -203.99   58.78
  -1  -1  -7 -133.84   58.73
  -1  -1  -7 -228.81   59.48
  -1  -1  -7    1.95   58.66
  -1  -1  -7  -38.98   59.24
  -1  -1  -7 -168.87   58.61
   1  -1   7  -19.64   58.72
   1  -1   7 -166.22   59.50
   1   1   8 1613.89  163.05
   1   1   8 1943.58  233.25
   1   1   8 1792.21  198.91
   1   1   8 2229.29  220.53
   1   1   8 2026.29  163.53
  -1   1  -8 2307.19  228.52
  -1   1  -8 2048.89  182.71
  -1   1  -8 2213.39  134.69
  -1   1  -8 2174.09  214.18
  -1  -1  -8 1903.20  113.06
  -1  -1  -8 2023.05  272.99
  -1  -1  -8 1686.39  193.81
  -1  -1  -8 1383.43  206.63
  -1  -1  -8 1945.82  275.60
   1  -1   8 1821.67  145.63
   1  -1   8 1774.48  177.93
   1  -1   8 1728.94  139.68
   1  -1   8 2297.49  295.90
   1  -1   8 1511.70  200.56
   1   1   9 1203.01  117.96
   1   1   9 1197.42  190.63
   1   1   9  991.29  167.36
   1   1   9 1254.20  161.93
   1   1   9 1106.23  147.95
  -1   1  -9 1302.59  176.17
  -1   1  -9 1035.08  161.70
  -1   1  -9 1042.48  157.39
  -1   1  -9  936.11  178.78
  -1  -1  -9 1180.70  182.00
  -1  -1  -9  884.46  157.95
  -1  -1  -9  919.68  135.84
  -1  -1  -9 1061.29  240.96
   1  -1   9  911.73  129.57
   1  -1   9 1006.62  113.60
   1  -1   9 1174.85  254.20
   1  -1   9  802.06  146.36
   1   1  10  147.98   86.12
   1   1  10  219.07  143.70
   1   1  10    3.26  118.39
   1   1  10  216.61   85.76
  -1   1 -10  317.57  152.57
  -1   1 -10  145.80  135.81
  -1   1 -10   90.67  121.51
  -1  -1 -10  152.65   78.02
  -1  -1 -10 -106.06  164.18
  -1  -1 -10  148.40  112.67
  -1  -1 -10  261.75  110.27
  -1  -1 -10   52.89  166.61
   1  -1  10  258.83  108.10
   1  -1  10  339.65  155.23
   1   1  11 1623.14  201.10
   1   1  11 2154.08  196.13
  -1   1 -11 1961.67  213.03
  -1   1 -11 1971.02  207.09
  -1   1 -11 1843.23  137.06
  -1   1 -11 1734.44  208.92
  -1  -1 -11 1646.14  134.55
  -1  -1 -11 1474.95  216.87
  -1  -1 -11 1525.32  264.89
   1  -1  11 1533.79  145.17
   1  -1  11 1675.30  219.74
   1   1  12 2407.51  225.06
   1   1  12 2444.60  221.64
  -1   1 -12 2830.25  247.49
  -1   1 -12 3008.50  234.64
  -1   1 -12 2850.77  185.32
  -1   1 -12 2826.16  236.50
  -1  -1 -12 2573.97  179.58
  -1  -1 -12 2894.78  243.55
  -1  -1 -12 2855.81  335.34
   1  -1  12 2480.65  174.28
   1  -1  12 2506.03  294.18
   1   1  13  199.14  164.32
   1   1  13  203.86  147.53
  -1   1 -13  214.86  148.29
  -1   1 -13  624.58  128.10
  -1   1 -13  333.78   87.01
  -1   1 -13  262.31  143.46
  -1  -1 -13  373.96   85.01
  -1  -1 -13  204.35  167.39
  -1  -1 -13  334.72  190.83
   1  -1  13  274.77  106.55
   1  -1  13  218.14  148.65
   1   1  14 1059.47  147.98
   1   1  14 1311.59  170.59
   1   1  14  742.10  172.33
  -1   1 -14  904.75  159.26
  -1   1 -14  972.57  146.65
  -1   1 -14  837.43   90.35
  -1   1 -14  682.98  159.55
  -1  -1 -14  868.85  110.27
  -1  -1 -14  649.56  189.14
  -1  -1 -14 1000.82  234.99
   1  -1  14  770.66  121.33
   1  -1  14  760.66  188.32
  -1   1 -15  142.56  144.65
   1   1  15  132.29  103.97
   1   1  15  371.52  160.92
   1   1  15    7.92  139.14
  -1   1 -15  116.60  124.83
  -1   1 -15  107.03   79.49
  -1   1 -15  103.34  148.95
  -1  -1 -15 -150.42  146.08
  -1  -1 -15  335.27  193.69
   1  -1  15  113.43  122.43
   1  -1  15  374.11  173.20
   1   1  16  326.56  164.95
   1   1  16  298.69  146.91
  -1   1 -16  418.49  140.19
  -1   1 -16  199.24   86.02
  -1   1 -16  126.14  177.78
  -1  -1 -16  345.27  118.49
  -1  -1 -16  -35.98  177.17
  -1  -1 -16  336.86  213.91
   1  -1  16  277.50  122.64
   1  -1  16  317.59  185.31
   1   1  17   15.33  173.67
   1   1  17  201.85  147.11
  -1   1 -17  273.54  176.60
  -1   1 -17  363.46  150.25
  -1   1 -17   98.49  173.23
  -1  -1 -17   95.52  122.21
  -1  -1 -17  332.04  169.88
  -1  -1 -17  276.96  205.93
   1  -1  17  196.79  176.75
   1  -1  18  491.47  154.07
   1  -1  18  453.62  172.38
   1   1  18  691.71  196.28
   1   1  18  406.05  174.90
  -1   1 -18  397.41  190.46
  -1   1 -18  371.78  166.11
  -1   1 -18  573.19  206.75
  -1  -1 -18  333.85  139.66
  -1  -1 -18  544.23  188.65
  -1  -1 -18  187.17  257.11
   1   1  19  133.56  175.50
   1   1  19   87.62  156.08
  -1   1 -19  -49.30  173.76
  -1   1 -19 -157.29  165.44
  -1   1 -19  397.12  186.05
  -1  -1 -19 -110.21  224.51
   1  -1  19   19.94  133.01
   1  -1  19  -90.19  158.22
   1   1  20   -6.20  195.54
   1   1  20  -55.49  184.81
  -1   1 -20   56.72  193.26
  -1   1 -20  -26.76  194.34
  -1   1 -20  -73.30  193.09
  -1  -1 -20   15.07  195.53
  -1  -1 -20  122.32  191.40
  -1  -1 -20 -237.29  195.53
   1  -1  20  -98.57  193.31
   1  -1  20    0.22  192.24
   1   1  21  -87.48  178.73
   1   1  21  168.27  181.69
  -1   1 -21  -29.54  200.86
  -1   1 -21  323.91  255.15
  -1   1 -21  156.05  232.17
  -1  -1 -21    9.20  123.87
  -1  -1 -21  -52.11  234.26
  -1  -1 -21  283.97  199.04
   1  -1  21 -120.07  149.30
   1  -1  21 -148.23  180.43
   1   1  22  515.42  197.69
   1   1  22  608.69  192.10
  -1   1 -22  523.97  228.74
  -1   1 -22  444.37  216.92
  -1   1 -22  134.11  243.31
  -1  -1 -22  386.86  135.58
  -1  -1 -22  451.52  243.73
  -1  -1 -22  242.53  210.59
   1  -1  22  522.80  155.33
   1  -1  22  728.52  224.27
   1   1  23   97.47  179.98
   1   1  23  500.04  210.36
  -1   1 -23  273.53  202.65
  -1   1 -23  295.76  216.54
  -1   1 -23  401.21  235.85
  -1  -1 -23  262.49  217.86
  -1  -1 -23  375.18  192.89
   1  -1  23   67.08  139.83
   1  -1  23  551.68  236.09
   1   1  24  -22.16  181.42
   1   1  24   70.60  172.23
  -1   1 -24   89.29  178.69
  -1   1 -24 -213.87  179.10
  -1   1 -24 -193.41  178.68
  -1  -1 -24   61.47  181.64
   1  -1  24   63.59  179.79
   1   2   0   72.89  115.01
   1   2   0  314.86  137.86
  -1   2   0  346.80  112.74
  -1   2   0   92.46  111.74
  -1   2   0   49.42  135.79
  -1   2   0  122.68  117.25
  -1  -2   0  -86.53  105.93
  -1  -2   0   48.37  134.51
  -1  -2   0   27.24  183.11
  -1  -2   0    4.72  115.09
  -1  -2   0  -14.56  117.01
  -1  -2   0  101.89   72.41
   1  -2   0  278.95   92.01
   1  -2   0   39.51  129.61
   1  -2   0  152.12  118.74
  -1  -2  -1 1384.17  183.19
   1   2   1 1459.84  162.90
   1   2   1  860.14  188.91
   1   2   1 1205.71  104.18
  -1   2  -1 1055.87  188.15
  -1   2  -1 1179.28  200.33
  -1  -2  -1 1247.46  140.48
  -1  -2  -1 1016.13  192.85
  -1  -2  -1 1277.89  173.55
  -1  -2  -1 1376.13  300.21
  -1  -2  -1 1209.53  195.73
   1  -2   1 1342.56  155.86
   1  -2   1 1080.17  213.67
   1  -2   1  750.62  135.51
   1  -2   1 1181.66  134.22
   1  -2   1 1289.97  204.34
   1   2   2 1132.30  134.00
   1   2   2 1079.62  149.34
   1   2   2  911.04  193.48
   1   2   2 1122.31  153.99
   1   2   2  933.72   92.33
  -1   2  -2  683.57  178.99
  -1   2  -2 1001.40  159.74
  -1   2  -2  939.26  115.80
  -1  -2  -2  941.57  111.12
  -1  -2  -2 1176.28  226.60
  -1  -2  -2 1093.24  158.16
  -1  -2  -2 1165.67  182.12
  -1  -2  -2 1165.57  180.46
   1  -2   2  733.80  135.14
   1  -2   2 1072.23  146.02
   1  -2   2 1068.20  156.07
   1  -2   2 1107.03  122.26
   1  -2   2 1274.56  219.50
   1  -2   2 1045.78  197.35
   1  -2   2  745.10   96.74
   1   2   3 -107.27   91.44
   1   2   3  -17.87   92.92
   1   2   3 -185.85   91.67
   1   2   3  -24.05   91.08
   1   2   3 -276.25   93.35
   1   2   3   15.03   91.18
  -1   2  -3 -245.61   91.02
  -1   2  -3   19.08   93.94
  -1   2  -3  -30.23   91.01
  -1  -2  -3 -167.08   91.53
  -1  -2  -3  -46.46   91.07
  -1  -2  -3 -112.82   91.68
  -1  -2  -3  -42.55   91.09
   1  -2   3  -45.43   90.76
   1  -2   3  -71.34   89.92
   1  -2   3 -194.24   91.10
   1  -2   3   -8.16   91.02
   1  -2   3 -170.55   91.93
   1  -2   3  -85.90   92.54
   1  -2   3   -7.47   93.28
   1   2   4 4232.80  357.95
   1   2   4 5697.86  354.76
   1   2   4 4773.02  433.53
   1   2   4 4594.62  300.74
   1   2   4 4425.15  224.98
  -1   2  -4 4967.79  367.06
  -1   2  -4 5300.69  400.57
  -1   2  -4 4744.95  302.05
  -1  -2  -4 5304.98  398.09
  -1  -2  -4 5033.34  364.55
  -1  -2  -4 4109.46  414.17
   1  -2   4 4491.38  348.16
   1  -2   4 4853.33  404.73
   1  -2   4 5542.40  344.57
   1  -2   4 5705.09  271.78
   1  -2   4 4360.76  512.45
   1   2   5 4306.71  368.50
   1   2   5 4402.75  331.97
   1   2   5 4281.63  394.47
[truncated: 241,661 more chars]
